# Supplementary material for: LncRNA THUMPD3‐AS1 Regulates Behavioral and Synaptic Structural Abnormalities in Schizophrenia via miR‐485‐5p and ARHGAP8
Source: Adv Sci (Weinh). 2025 Oct 30;13(3):e08867. doi: 10.1002/advs.202508867 (PMC12806223; doi:10.1002/advs.202508867)
Supplement: Supplementary file 2 — Supporting Information [file ADVS-13-e08867-s001.xls]

## Sheet: Interpretation
Interpretation for Table
Table S1. Selection criteria of research objects.
Table S2. Statistics for differentially expressed RNAs.
Table S3. Differentially expressed lncRNA in peripheral blood of schizophrenia patients.
Table S4. Differentially expressed miRNA in peripheral blood of schizophrenia patients.
Table S5. Differentially expressed mRNA in peripheral blood of schizophrenia patients.
Table S6. Identification of lncRNA/miRNA/mRNA network.
Table S7. LncRNA/miRNA/mRNA axis after filtering.
Table S8. Benchmarking ceRNAxis against DLRAPom in SCZ data.
Table S9. Benchmarking ceRNAxis against DLRAPom in Gestational Diabetes Mellitus (GDM) data.
Table S10 GWAS gene count.
Table S11 List of SNP's associated with SCZ.
Table S12. Primer and shRNA target sequences.

## Sheet: Table S1
Table S1. Selection criteria of research objects.
	SCZ	HC
SCZ DSM-IV diagnostic criteria	Yes	No
Reviewed by two senior psychiatrists	Yes
Nationality	Han
Age	18~40
Gender	Unlimited
Other mental diseases	No
Other routine diseases	No
Drug usage	No cold or neurological medications for two weeks
Drug addiction or other habits	No drug dependence, alcohol, and smoking habits
Body mass index (BMI)	18.5~23.9

## Sheet: Table S2
Table S2. Statistics for differentially expressed RNAs.
RNA type	Regulation	Our research
diff-mRNAs	total	112
	upregulated	79
	downregulated	33
diff-miRNAs	total	43
	upregulated	13
	downregulated	30
diff-lncRNAs	total	771
	upregulated	505
	downregulated	266

## Sheet: Table S3
Table S3. Differentially expressed lncRNA in peripheral blood of schizophrenia patients.
ID	symbol	baseMean	log2FoldChange	lfcSE	stat	pvalue	padj
ENST00000322353	GCC2-AS1	4.74719	3.11528	0.738396	4.21897	2.45e-05	0.0012191
ENST00000421767	LINC00174	14.218	-6.92979	1.74569	-3.96966	7.2e-05	0.00313548
ENST00000441399	RAP2C-AS1	30.7806	8.34885	1.92548	4.33599	1.45e-05	0.000748361
ENST00000444853	AC078962.1	18.4373	-5.78494	1.80173	-3.21077	0.00132381	0.0336278
ENST00000499685	AC025164.1	30.2191	8.32261	2.02292	4.11415	3.89e-05	0.00183738
ENST00000504032	UGDH-AS1	5.80947	2.52281	0.790838	3.19005	0.00142249	0.0356042
ENST00000508443	AC008676.1	3.70725	3.0566	0.971606	3.14592	0.00165565	0.0398686
ENST00000514616	AC106791.1	8.42285	2.43253	0.485397	5.01143	5.4e-07	3.44e-05
ENST00000515789	AC106882.1	4.4251	5.55057	1.17547	4.722	2.34e-06	0.000137023
ENST00000522525	THUMPD3-AS1	58.817	24.0002	3.03816	7.89959	2.8e-15	6.29e-13
ENST00000522673	TPT1-AS1	9.54674	-2.13745	0.631763	-3.38332	0.000716162	0.0207704
ENST00000538868	AC010536.1	53.5624	2.75904	0.468599	5.88785	3.91e-09	2.87e-07
ENST00000548468	AC074032.1	5.79073	4.22578	1.3313	3.17419	0.00150257	0.0370077
ENST00000559458	AL662884.1	454.506	7.6339	1.24448	6.13419	8.56e-10	6.4e-08
ENST00000561822	PRKCQ-AS1	89.7477	-5.36105	0.742348	-7.22175	5.13e-13	4.09e-11
ENST00000562878	AL137802.2	7.75713	3.20194	0.841241	3.80621	0.000141113	0.00558041
ENST00000564224	AL162231.4	10.2577	2.28493	0.721307	3.16776	0.00153616	0.0376919
ENST00000568861	AC020659.1	8.97889	3.22654	1.05169	3.06796	0.00215526	0.0484755
ENST00000569912	Z83847.1	6.46474	2.37524	0.740576	3.20728	0.00133995	0.0339191
ENST00000573866	AC007952.4	1512.84	2.46641	0.502825	4.9051	9.34e-07	5.82e-05
ENST00000584934	AL135905.1	5.05281	3.62481	0.971943	3.72945	0.000191898	0.0071686
ENST00000590838	ZNF571-AS1	9.62339	6.67006	1.48738	4.48443	7.31e-06	0.000395293
ENST00000591013	AC015936.1	3.36442	5.15073	1.43334	3.59351	0.000326257	0.0111818
ENST00000602539	COX10-AS1	21.942	-4.39518	1.20195	-3.65671	0.000255474	0.00910262
ENST00000602771	AP003117.1	62.6418	2.22667	0.326653	6.81663	9.32e-12	7.24e-10
ENST00000602813	AL360012.1	11.7211	4.45436	1.1789	3.7784	0.00015784	0.00610768
ENST00000603949	SMC2-AS1	3.36847	4.54864	1.24821	3.64413	0.000268295	0.0094864
ENST00000605014	GHRLOS	16.1137	20.2329	3.03956	6.65654	2.8e-11	2.16e-09
ENST00000606259	CYB561D2	9.44905	5.48008	1.49519	3.66515	0.000247198	0.00886629
ENST00000608023	MIR29B2CHG	946.785	27.7982	3.03766	9.15119	5.63e-20	3.65e-16
ENST00000608072	BACH1-IT2	44.9061	-2.13716	0.543233	-3.93415	8.35e-05	0.00357689
ENST00000610248	AC004908.3	14.9742	2.02563	0.461544	4.3888	1.14e-05	0.000598288
ENST00000610778	AC245060.5	67.8458	3.98373	0.851094	4.68072	2.86e-06	0.000165316
ENST00000610845	AC243829.4	4.89639	5.69489	1.83478	3.10386	0.00191016	0.0443803
ENST00000612462	AP001372.2	25.8452	2.09867	0.613646	3.42	0.000626203	0.0187791
ENST00000615709	AC015849.1	3.51486	-2.78442	0.870229	-3.19964	0.001376	0.0346546
ENST00000615987	AC145423.3	5.98597	2.3274	0.750129	3.10266	0.00191787	0.0444798
ENST00000616896	AC002553.2	28.2573	2.22433	0.321807	6.91199	4.78e-12	3.73e-10
ENST00000620459	AL035661.1	16.308	3.41835	1.05285	3.24677	0.00116723	0.030586
ENST00000621159	AC004241.1	24.6749	4.31164	0.855099	5.04227	4.6e-07	2.96e-05
ENST00000621548	AC009120.2	94.107	-2.97838	0.831414	-3.58231	0.000340565	0.0115621
ENST00000622961	CR381653.1	18.7701	-2.73508	0.878563	-3.11312	0.00185118	0.0434149
ENST00000625598	FP236383.4	11.5353	-6.62416	1.8162	-3.64726	0.000265056	0.00939236
ENST00000631211	FP671120.6	6.4971	-5.78744	1.72108	-3.36269	0.000771882	0.0219681
ENST00000635176	BISPR	25.0448	-4.05995	1.25123	-3.24476	0.00117549	0.0306551
ENST00000636161	AL592295.4	14.6019	3.05303	0.817106	3.73639	0.000186678	0.00704476
ENST00000637098	LINC00862	10.6642	2.13024	0.443329	4.8051	1.55e-06	9.28e-05
ENST00000643891	ERVMER61-1	4.45376	4.96304	1.48897	3.33321	0.000858499	0.0239286
ENST00000644627	PCAT1	11.3937	-4.24281	1.32455	-3.20321	0.00135906	0.0342814
ENST00000644733	PCAT1	5.69782	5.914	1.41219	4.18784	2.82e-05	0.00137163
ENST00000649268	AL021155.5	8.7057	2.64502	0.539999	4.89819	9.67e-07	6.01e-05
MSTRG.100166.7	MSTRG.100166.7	30.8921	4.09382	1.30184	3.14463	0.00166296	0.0399314
MSTRG.100256.4	MSTRG.100256.4	16.5179	22.2773	3.03951	7.32925	2.31e-13	2e-11
MSTRG.100334.45	MSTRG.100334.45	24.9259	22.5524	3.03888	7.42128	1.16e-13	1.13e-11
MSTRG.100563.43	MSTRG.100563.43	29.5314	-22.7116	3.01572	-7.53106	5.03e-14	5.6e-12
MSTRG.100563.72	MSTRG.100563.72	16.3682	22.2588	3.03953	7.3231	2.42e-13	2.05e-11
MSTRG.100669.5	MSTRG.100669.5	29.3512	-22.7109	3.01572	-7.53083	5.04e-14	5.6e-12
MSTRG.100747.1	MSTRG.100747.1	78.8488	24.4014	3.03803	8.03198	9.59e-16	3.02e-13
MSTRG.101018.60	MSTRG.101018.60	73.1031	-7.34638	1.60459	-4.57834	4.69e-06	0.000260812
MSTRG.101018.61	MSTRG.101018.61	76.0827	-9.83726	2.02535	-4.85707	1.19e-06	7.35e-05
MSTRG.101143.50	MSTRG.101143.50	103.645	-24.465	3.01499	-8.11444	4.88e-16	2.08e-13
MSTRG.101399.34	MSTRG.101399.34	35.3498	5.08427	1.29956	3.91231	9.14e-05	0.00387043
MSTRG.101439.26	MSTRG.101439.26	16.9312	22.3051	3.03947	7.33851	2.16e-13	1.9e-11
MSTRG.101596.17	MSTRG.101596.17	17.3755	22.3442	3.03942	7.35148	1.96e-13	1.73e-11
MSTRG.101615.10	MSTRG.101615.10	9.5849	2.01508	0.591616	3.40607	0.000659052	0.0194757
MSTRG.101893.26	MSTRG.101893.26	38.9564	8.68878	2.37367	3.66048	0.00025174	0.00900924
MSTRG.102068.54	MSTRG.102068.54	52.0964	-23.5103	3.01528	-7.79704	6.34e-15	1.15e-12
MSTRG.102068.71	MSTRG.102068.71	117.14	24.9319	3.0379	8.20697	2.27e-16	1.25e-13
MSTRG.102073.86	MSTRG.102073.86	28.1729	-22.6533	3.01577	-7.51161	5.84e-14	6.31e-12
MSTRG.102073.96	MSTRG.102073.96	45.6485	23.6477	3.03831	7.78318	7.07e-15	1.24e-12
MSTRG.102076.111	MSTRG.102076.111	59.7225	9.30525	3.03815	3.0628	0.00219276	0.049062
MSTRG.102144.3	MSTRG.102144.3	140.582	10.5404	2.21412	4.76053	1.93e-06	0.000114537
MSTRG.102349.21	MSTRG.102349.21	164.557	-25.0806	3.01489	-8.31893	8.88e-17	7.37e-14
MSTRG.102545.16	MSTRG.102545.16	23.3038	22.7435	3.03896	7.48397	7.21e-14	7.58e-12
MSTRG.102545.27	MSTRG.102545.27	69.9677	24.2288	3.03808	7.97504	1.52e-15	4.11e-13
MSTRG.102545.30	MSTRG.102545.30	221.126	24.7134	3.03777	8.13536	4.11e-16	1.85e-13
MSTRG.102629.1	MSTRG.102629.1	29.9883	23.085	3.03867	7.59709	3.03e-14	3.73e-12
MSTRG.102629.2	MSTRG.102629.2	83.4547	23.9482	3.038	7.88287	3.2e-15	6.93e-13
MSTRG.102629.3	MSTRG.102629.3	27.2986	22.9573	3.03877	7.5548	4.19e-14	4.82e-12
MSTRG.103468.29	MSTRG.103468.29	149.078	-24.9767	3.0149	-8.28439	1.19e-16	8.97e-14
MSTRG.103512.20	MSTRG.103512.20	26.0226	-5.5843	1.8062	-3.09175	0.00198983	0.0458043
MSTRG.103558.53	MSTRG.103558.53	78.9179	-23.471	3.01508	-7.78452	7e-15	1.24e-12
MSTRG.103571.20	MSTRG.103571.20	43.7363	23.5944	3.03834	7.76555	8.13e-15	1.39e-12
MSTRG.103575.67	MSTRG.103575.67	23.8883	22.7703	3.03893	7.49285	6.74e-14	7.13e-12
MSTRG.103645.5	MSTRG.103645.5	27.2195	22.9523	3.03877	7.55314	4.25e-14	4.86e-12
MSTRG.103740.37	MSTRG.103740.37	111.569	10.3785	3.03791	3.41634	0.000634681	0.0189806
MSTRG.104238.141	MSTRG.104238.141	39.5733	-23.122	3.01546	-7.66783	1.75e-14	2.44e-12
MSTRG.104238.181	MSTRG.104238.181	125.355	25.0311	3.03788	8.23965	1.73e-16	1.08e-13
MSTRG.104238.182	MSTRG.104238.182	193.236	10.9992	2.60185	4.22746	2.36e-05	0.00117765
MSTRG.104238.323	MSTRG.104238.323	62.5767	9.54371	3.03813	3.14131	0.00168193	0.0402619
MSTRG.104238.50	MSTRG.104238.50	211.998	-25.4674	3.01485	-8.44735	2.98e-17	4.6e-14
MSTRG.104238.59	MSTRG.104238.59	85.0657	24.5042	3.038	8.06592	7.27e-16	2.45e-13
MSTRG.105622.58	MSTRG.105622.58	35.816	-22.9855	3.01554	-7.62234	2.49e-14	3.25e-12
MSTRG.105693.34	MSTRG.105693.34	91.931	-24.2476	3.01503	-8.04224	8.82e-16	2.88e-13
MSTRG.105845.47	MSTRG.105845.47	61.6529	-7.67781	2.00458	-3.83013	0.000128073	0.00517615
MSTRG.105940.27	MSTRG.105940.27	171.866	10.8301	2.79977	3.86821	0.000109636	0.00455826
MSTRG.106026.33	MSTRG.106026.33	69.455	9.52307	2.45799	3.87433	0.000106917	0.0044624
MSTRG.10677.28	MSTRG.10677.28	283.276	10.9737	1.68623	6.50785	7.62e-11	5.82e-09
MSTRG.107313.7	MSTRG.107313.7	23.7226	7.97314	2.31662	3.44172	0.00057803	0.0175621
MSTRG.10837.22	MSTRG.10837.22	23.3225	22.7372	3.03896	7.48189	7.33e-14	7.65e-12
MSTRG.108435.1	MSTRG.108435.1	33.9997	8.49258	2.56876	3.3061	0.00094606	0.025945
MSTRG.108684.18	MSTRG.108684.18	32.411	23.1716	3.03859	7.62578	2.43e-14	3.18e-12
MSTRG.108694.8	MSTRG.108694.8	183.638	25.553	3.0378	8.41167	4.04e-17	4.8e-14
MSTRG.108697.4	MSTRG.108697.4	27.8219	8.20318	2.29168	3.57955	0.000344189	0.0116607
MSTRG.110711.49	MSTRG.110711.49	21.1698	22.6061	3.0391	7.43842	1.02e-13	1.02e-11
MSTRG.111004.14	MSTRG.111004.14	73.477	24.3051	3.03805	8.00021	1.24e-15	3.66e-13
MSTRG.111171.36	MSTRG.111171.36	25.8329	22.6615	3.03883	7.45731	8.83e-14	9.02e-12
MSTRG.113911.17	MSTRG.113911.17	64.2817	24.1227	3.03811	7.94004	2.02e-15	5e-13
MSTRG.113943.2	MSTRG.113943.2	47.3806	7.85877	2.35741	3.33364	0.000857179	0.0239124
MSTRG.114068.49	MSTRG.114068.49	13.0238	6.52444	1.3552	4.81436	1.48e-06	8.91e-05
MSTRG.114508.15	MSTRG.114508.15	15.7096	-4.25801	1.36691	-3.11507	0.00183903	0.0431925
MSTRG.114838.33	MSTRG.114838.33	25.4094	22.8619	3.03885	7.52319	5.35e-14	5.87e-12
MSTRG.115050.2	MSTRG.115050.2	15.8735	22.2238	3.03959	7.31144	2.64e-13	2.21e-11
MSTRG.115291.1	MSTRG.115291.1	15.8537	7.39203	1.65193	4.47479	7.65e-06	0.000411495
MSTRG.116061.2	MSTRG.116061.2	12.7153	6.48662	1.95933	3.31064	0.000930831	0.0255923
MSTRG.116156.30	MSTRG.116156.30	26.8718	-22.4763	3.01582	-7.4528	9.14e-14	9.25e-12
MSTRG.116394.132	MSTRG.116394.132	214.621	-25.4748	3.01484	-8.44979	2.92e-17	4.6e-14
MSTRG.116713.1	MSTRG.116713.1	7.82355	2.03283	0.585298	3.47316	0.000514365	0.0160804
MSTRG.116737.15	MSTRG.116737.15	17.7769	20.3763	3.03938	6.7041	2.03e-11	1.57e-09
MSTRG.117020.25	MSTRG.117020.25	38.621	23.4228	3.03844	7.70885	1.27e-14	1.92e-12
MSTRG.117424.1	MSTRG.117424.1	38.9987	23.4424	3.03843	7.71532	1.21e-14	1.86e-12
MSTRG.117502.3	MSTRG.117502.3	34.0698	-8.19265	2.42542	-3.37782	0.000730617	0.0210527
MSTRG.117797.17	MSTRG.117797.17	18.0211	6.99218	1.95034	3.58511	0.000336937	0.0114871
MSTRG.117836.19	MSTRG.117836.19	70.097	6.53844	1.7068	3.83082	0.000127715	0.00517052
MSTRG.117872.8	MSTRG.117872.8	21.4778	-7.52514	2.43862	-3.08582	0.00202992	0.0465549
MSTRG.117951.3	MSTRG.117951.3	97.1869	10.1793	3.03795	3.35071	0.000806034	0.02278
MSTRG.118941.25	MSTRG.118941.25	22.367	22.6873	3.03902	7.46535	8.31e-14	8.57e-12
MSTRG.119595.29	MSTRG.119595.29	7.49306	4.61463	1.50353	3.0692	0.00214635	0.0483842
MSTRG.119638.30	MSTRG.119638.30	15.6298	7.37139	1.50153	4.90926	9.14e-07	5.71e-05
MSTRG.120045.199	MSTRG.120045.199	85.8885	2.75779	0.85442	3.22768	0.001248	0.0322074
MSTRG.120102.35	MSTRG.120102.35	17.3579	6.94022	2.18172	3.18107	0.0014673	0.036444
MSTRG.120114.38	MSTRG.120114.38	41.1401	23.5058	3.03839	7.73629	1.02e-14	1.64e-12
MSTRG.120240.2	MSTRG.120240.2	76.2569	-24.0406	3.0151	-7.97342	1.54e-15	4.13e-13
MSTRG.120478.20	MSTRG.120478.20	110.909	-24.5641	3.01497	-8.14736	3.72e-16	1.72e-13
MSTRG.120653.1	MSTRG.120653.1	34.4533	23.2652	3.03853	7.65673	1.91e-14	2.61e-12
MSTRG.120723.106	MSTRG.120723.106	20.7603	22.4666	3.03913	7.39246	1.44e-13	1.34e-11
MSTRG.121261.48	MSTRG.121261.48	23.6705	-8.15282	2.17558	-3.74743	0.000178657	0.00677559
MSTRG.121776.4	MSTRG.121776.4	11.4225	2.02742	0.655435	3.09325	0.00197977	0.0456376
MSTRG.123488.20	MSTRG.123488.20	48.3148	23.7309	3.03827	7.81064	5.69e-15	1.07e-12
MSTRG.123488.25	MSTRG.123488.25	18.3781	22.4224	3.03932	7.37743	1.61e-13	1.46e-11
MSTRG.123488.29	MSTRG.123488.29	183.119	10.9216	2.59825	4.20346	2.63e-05	0.00128993
MSTRG.123884.3	MSTRG.123884.3	9.51471	2.59686	0.848728	3.05971	0.00221553	0.0493852
MSTRG.124274.31	MSTRG.124274.31	30.3051	-22.7544	3.01569	-7.54535	4.51e-14	5.13e-12
MSTRG.124335.52	MSTRG.124335.52	74.0129	24.3143	3.03805	8.00327	1.21e-15	3.63e-13
MSTRG.124335.57	MSTRG.124335.57	16.5809	22.2813	3.0395	7.33059	2.29e-13	1.99e-11
MSTRG.124989.40	MSTRG.124989.40	41.3281	-23.1882	3.01543	-7.68985	1.47e-14	2.14e-12
MSTRG.125040.3	MSTRG.125040.3	23.1131	-22.3742	3.016	-7.41849	1.18e-13	1.14e-11
MSTRG.125826.34	MSTRG.125826.34	96.958	-24.3631	3.01501	-8.08058	6.45e-16	2.32e-13
MSTRG.126747.33	MSTRG.126747.33	52.7172	3.76337	1.13867	3.30505	0.000949579	0.0260194
MSTRG.126868.23	MSTRG.126868.23	63.3055	24.1005	3.03812	7.93271	2.14e-15	5.14e-13
MSTRG.12746.24	MSTRG.12746.24	13.6041	7.17083	1.48702	4.82229	1.42e-06	8.58e-05
MSTRG.12770.16	MSTRG.12770.16	20.2486	-7.92691	2.06849	-3.83222	0.000126995	0.00515426
MSTRG.12770.9	MSTRG.12770.9	13.3722	-7.32787	1.78766	-4.09915	4.15e-05	0.00194364
MSTRG.128320.67	MSTRG.128320.67	31.3223	23.1344	3.03862	7.61345	2.67e-14	3.42e-12
MSTRG.128958.18	MSTRG.128958.18	46.1531	23.6713	3.0383	7.79094	6.65e-15	1.2e-12
MSTRG.128962.8	MSTRG.128962.8	9.1163	-2.55063	0.752311	-3.39039	0.000697944	0.0203832
MSTRG.128973.30	MSTRG.128973.30	47.1355	23.7008	3.03829	7.8007	6.16e-15	1.14e-12
MSTRG.128973.45	MSTRG.128973.45	37.3764	-23.046	3.01551	-7.64251	2.13e-14	2.87e-12
MSTRG.12902.40	MSTRG.12902.40	58.0541	23.8907	3.03817	7.86352	3.73e-15	7.75e-13
MSTRG.12902.48	MSTRG.12902.48	55.4143	-9.37993	3.01524	-3.11084	0.00186558	0.0436578
MSTRG.129976.10	MSTRG.129976.10	22.2706	-22.3261	3.01605	-7.40243	1.34e-13	1.26e-11
MSTRG.130729.59	MSTRG.130729.59	168.457	-25.1483	3.01488	-8.34139	7.34e-17	6.61e-14
MSTRG.130729.63	MSTRG.130729.63	182.324	25.5437	3.0378	8.40861	4.15e-17	4.8e-14
MSTRG.130777.2	MSTRG.130777.2	36.9491	23.3685	3.03847	7.69087	1.46e-14	2.13e-12
MSTRG.130777.3	MSTRG.130777.3	38.45	23.4169	3.03844	7.70688	1.29e-14	1.93e-12
MSTRG.132984.20	MSTRG.132984.20	191.145	25.5975	3.03779	8.42635	3.57e-17	4.68e-14
MSTRG.132984.47	MSTRG.132984.47	57.2593	23.9626	3.03817	7.88716	3.09e-15	6.81e-13
MSTRG.133370.14	MSTRG.133370.14	17.8735	22.383	3.03937	7.36437	1.78e-13	1.59e-11
MSTRG.134790.6	MSTRG.134790.6	72.3231	24.2789	3.03806	7.99157	1.33e-15	3.79e-13
MSTRG.135010.1	MSTRG.135010.1	4.88808	-2.61725	0.836628	-3.12833	0.00175804	0.0417214
MSTRG.135014.1	MSTRG.135014.1	5.86899	-3.84187	1.08524	-3.5401	0.000399974	0.0130195
MSTRG.135647.107	MSTRG.135647.107	200.4	-11.2344	3.01485	-3.72636	0.000194268	0.00723213
MSTRG.135809.59	MSTRG.135809.59	397.361	11.7337	3.03771	3.86269	0.000112143	0.00463694
MSTRG.135823.2	MSTRG.135823.2	18.2869	22.414	3.03933	7.37466	1.65e-13	1.49e-11
MSTRG.13630.86	MSTRG.13630.86	56.2097	23.9205	3.03818	7.87329	3.45e-15	7.26e-13
MSTRG.13664.23	MSTRG.13664.23	80.801	-24.1228	3.01507	-8.00073	1.24e-15	3.66e-13
MSTRG.13664.26	MSTRG.13664.26	59.6584	-9.48619	3.01521	-3.14612	0.00165455	0.0398686
MSTRG.13664.49	MSTRG.13664.49	183.283	-24.1737	3.01487	-8.01815	1.07e-15	3.34e-13
MSTRG.137036.38	MSTRG.137036.38	34.2967	-22.928	3.01558	-7.60318	2.89e-14	3.63e-12
MSTRG.137133.37	MSTRG.137133.37	374.572	-25.6138	3.01478	-8.49605	1.96e-17	3.34e-14
MSTRG.137492.11	MSTRG.137492.11	16.067	-5.37207	1.50551	-3.56827	0.000359349	0.0119985
MSTRG.13875.8	MSTRG.13875.8	18.0272	22.3944	3.03935	7.36813	1.73e-13	1.55e-11
MSTRG.13897.9	MSTRG.13897.9	20.7741	3.11292	0.566074	5.49914	3.82e-08	2.66e-06
MSTRG.13922.62	MSTRG.13922.62	97.7522	24.6943	3.03795	8.12863	4.34e-16	1.93e-13
MSTRG.13930.1	MSTRG.13930.1	6.23572	3.58486	0.963597	3.72029	0.000198996	0.00739964
MSTRG.139636.2	MSTRG.139636.2	30.3168	-22.7414	3.01569	-7.54101	4.66e-14	5.26e-12
MSTRG.139819.102	MSTRG.139819.102	35.0331	23.2889	3.03852	7.66455	1.79e-14	2.49e-12
MSTRG.140893.18	MSTRG.140893.18	29.5583	-7.98753	1.70816	-4.67611	2.92e-06	0.000168192
MSTRG.140893.23	MSTRG.140893.23	10.8159	6.8406	2.22141	3.07939	0.00207425	0.0473772
MSTRG.140912.20	MSTRG.140912.20	24.3048	22.792	3.03891	7.50005	6.38e-14	6.77e-12
MSTRG.140912.23	MSTRG.140912.23	198.137	-25.3228	3.01485	-8.39933	4.49e-17	5.02e-14
MSTRG.140912.6	MSTRG.140912.6	549.285	4.95726	1.34806	3.67732	0.0002357	0.00853258
MSTRG.140956.1	MSTRG.140956.1	25.2065	-6.04041	1.61674	-3.73617	0.000186842	0.00704476
MSTRG.14260.49	MSTRG.14260.49	56.7107	7.42509	2.42153	3.06629	0.00216735	0.0486798
MSTRG.14260.70	MSTRG.14260.70	30.126	-22.6405	3.0157	-7.50755	6.02e-14	6.46e-12
MSTRG.143599.14	MSTRG.143599.14	187.672	25.5789	3.0378	8.4202	3.76e-17	4.68e-14
MSTRG.144202.2	MSTRG.144202.2	37.0712	8.61731	2.38024	3.62036	0.000294195	0.0102126
MSTRG.144740.7	MSTRG.144740.7	16.322	22.2602	3.03953	7.32355	2.41e-13	2.05e-11
MSTRG.144900.19	MSTRG.144900.19	85.4956	24.6018	3.03799	8.09804	5.59e-16	2.16e-13
MSTRG.145201.9	MSTRG.145201.9	19.1365	22.4483	3.03925	7.38611	1.51e-13	1.4e-11
MSTRG.14539.32	MSTRG.14539.32	21.1894	22.6149	3.0391	7.44133	9.97e-14	9.96e-12
MSTRG.14539.50	MSTRG.14539.50	143.744	-24.8635	3.01491	-8.24686	1.63e-16	1.05e-13
MSTRG.146875.2	MSTRG.146875.2	16.9844	22.3154	3.03946	7.3419	2.11e-13	1.85e-11
MSTRG.147313.1	MSTRG.147313.1	3.59952	-5.41754	1.03307	-5.24411	1.57e-07	1.04e-05
MSTRG.147571.1	MSTRG.147571.1	4.16545	5.46172	1.64683	3.3165	0.000911537	0.0251472
MSTRG.147686.10	MSTRG.147686.10	38.7123	-4.96997	1.3889	-3.57836	0.00034576	0.0116894
MSTRG.147843.56	MSTRG.147843.56	228.255	-11.4221	1.52671	-7.48152	7.35e-14	7.65e-12
MSTRG.147846.47	MSTRG.147846.47	19.3907	-3.98035	1.29674	-3.0695	0.0021442	0.0483842
MSTRG.147935.35	MSTRG.147935.35	21.4005	22.2292	3.03908	7.31443	2.58e-13	2.17e-11
MSTRG.148190.14	MSTRG.148190.14	38.8541	23.4348	3.03843	7.71281	1.23e-14	1.89e-12
MSTRG.148190.2	MSTRG.148190.2	96.2316	-10.1762	3.01502	-3.37519	0.000737658	0.0212367
MSTRG.148190.5	MSTRG.148190.5	37.1256	-23.035	3.01551	-7.63883	2.19e-14	2.92e-12
MSTRG.148323.19	MSTRG.148323.19	102.211	9.5021	1.74732	5.43809	5.39e-08	3.7e-06
MSTRG.14881.54	MSTRG.14881.54	48.9479	-9.20096	1.88731	-4.87518	1.09e-06	6.73e-05
MSTRG.14881.71	MSTRG.14881.71	77.7185	-24.0695	3.01509	-7.98303	1.43e-15	3.99e-13
MSTRG.149158.2	MSTRG.149158.2	46.0473	-3.55309	1.06373	-3.34023	0.000837088	0.0235753
MSTRG.149640.72	MSTRG.149640.72	32.8949	-5.51117	1.46378	-3.76504	0.000166523	0.00638265
MSTRG.149659.45	MSTRG.149659.45	54.5617	-23.5736	3.01525	-7.81813	5.36e-15	1.02e-12
MSTRG.149659.47	MSTRG.149659.47	60.0144	24.024	3.03815	7.90746	2.63e-15	6.08e-13
MSTRG.149659.62	MSTRG.149659.62	88.5816	-7.52576	2.3051	-3.26482	0.00109532	0.0290068
MSTRG.149659.86	MSTRG.149659.86	99.7103	-9.26318	2.11522	-4.37929	1.19e-05	0.000622981
MSTRG.149788.11	MSTRG.149788.11	19.8696	2.80281	0.601636	4.65865	3.18e-06	0.000182778
MSTRG.150350.2	MSTRG.150350.2	23.3172	22.7381	3.03896	7.48218	7.31e-14	7.65e-12
MSTRG.150405.1	MSTRG.150405.1	25.7784	22.8757	3.03884	7.52777	5.16e-14	5.71e-12
MSTRG.150405.10	MSTRG.150405.10	16.3851	22.2636	3.03953	7.32469	2.39e-13	2.05e-11
MSTRG.150677.14	MSTRG.150677.14	40.7894	-23.169	3.01544	-7.68347	1.55e-14	2.21e-12
MSTRG.150924.32	MSTRG.150924.32	14.7006	22.12	3.03974	7.27694	3.41e-13	2.8e-11
MSTRG.151700.21	MSTRG.151700.21	8056.09	10.2357	2.90296	3.52597	0.000421942	0.0135844
MSTRG.151700.39	MSTRG.151700.39	2636.49	14.5724	2.67188	5.454	4.93e-08	3.4e-06
MSTRG.151700.48	MSTRG.151700.48	14436.2	-11.646	2.90338	-4.01117	6.04e-05	0.00268793
MSTRG.151700.58	MSTRG.151700.58	668.362	-8.93242	1.17292	-7.61555	2.63e-14	3.37e-12
MSTRG.151700.62	MSTRG.151700.62	315.766	26.2952	2.62077	10.0334	1.09e-23	3.52e-19
MSTRG.151702.14	MSTRG.151702.14	16.4421	22.2697	3.03952	7.32673	2.36e-13	2.03e-11
MSTRG.151702.3	MSTRG.151702.3	16.85	-4.32901	1.4123	-3.06522	0.0021751	0.0487861
MSTRG.151702.48	MSTRG.151702.48	89.6575	24.576	3.03798	8.0896	5.99e-16	2.25e-13
MSTRG.151702.49	MSTRG.151702.49	21.3959	4.27617	1.24343	3.439	0.000583859	0.0177226
MSTRG.151702.57	MSTRG.151702.57	38.9597	-7.40366	1.823	-4.06126	4.88e-05	0.00223279
MSTRG.151702.59	MSTRG.151702.59	34.7709	-22.9459	3.01557	-7.60914	2.76e-14	3.49e-12
MSTRG.151702.61	MSTRG.151702.61	55.856	8.09728	2.40851	3.36195	0.000773946	0.0219689
MSTRG.151702.66	MSTRG.151702.66	71.4619	9.56412	3.03807	3.14809	0.00164338	0.0396912
MSTRG.151702.81	MSTRG.151702.81	8.49009	4.66838	1.37011	3.40731	0.000656062	0.0194406
MSTRG.151702.9	MSTRG.151702.9	30.4165	5.72369	1.52187	3.76096	0.000169265	0.00646481
MSTRG.151703.1	MSTRG.151703.1	8.03966	-2.5764	0.746402	-3.45177	0.000556932	0.0170975
MSTRG.151713.12	MSTRG.151713.12	5.84133	-5.62807	1.53195	-3.67378	0.000238985	0.00861942
MSTRG.151773.11	MSTRG.151773.11	64.6206	3.96227	0.96643	4.09991	4.13e-05	0.00194005
MSTRG.151891.5	MSTRG.151891.5	20.248	4.63318	1.51212	3.06403	0.00218375	0.0489463
MSTRG.151891.6	MSTRG.151891.6	16.1555	22.2383	3.03955	7.31631	2.55e-13	2.14e-11
MSTRG.153460.54	MSTRG.153460.54	36.8405	8.60831	1.80077	4.78036	1.75e-06	0.000104372
MSTRG.153834.30	MSTRG.153834.30	18.0181	-6.26545	1.3664	-4.58537	4.53e-06	0.000253942
MSTRG.153839.34	MSTRG.153839.34	127.838	4.23621	1.03672	4.08617	4.39e-05	0.00204522
MSTRG.153928.14	MSTRG.153928.14	330.619	11.774	2.69236	4.37312	1.22e-05	0.000639828
MSTRG.154327.6	MSTRG.154327.6	70.2699	-23.9224	3.01513	-7.93411	2.12e-15	5.12e-13
MSTRG.154902.12	MSTRG.154902.12	41.5143	-22.7084	3.01543	-7.53073	5.05e-14	5.6e-12
MSTRG.155110.10	MSTRG.155110.10	37.8899	23.4045	3.03845	7.70278	1.33e-14	1.97e-12
MSTRG.155110.4	MSTRG.155110.4	51.7648	9.25941	2.88309	3.21162	0.00131988	0.0335543
MSTRG.155110.9	MSTRG.155110.9	36.9221	23.3337	3.03847	7.67943	1.6e-14	2.26e-12
MSTRG.155457.43	MSTRG.155457.43	166.838	25.4217	3.03782	8.36841	5.84e-17	5.56e-14
MSTRG.155498.1	MSTRG.155498.1	7.68865	-6.5285	2.09017	-3.12343	0.00178759	0.0422602
MSTRG.155582.44	MSTRG.155582.44	128.715	25.0692	3.03787	8.25223	1.55e-16	1.05e-13
MSTRG.155663.5	MSTRG.155663.5	13.5576	7.16616	2.17486	3.29501	0.000984199	0.0267418
MSTRG.155878.7	MSTRG.155878.7	20.6195	6.57922	2.02329	3.25174	0.00114701	0.0301048
MSTRG.156151.28	MSTRG.156151.28	57.6622	23.9224	3.03817	7.87396	3.44e-15	7.26e-13
MSTRG.157069.10	MSTRG.157069.10	14.7232	22.1183	3.03974	7.27638	3.43e-13	2.8e-11
MSTRG.157302.71	MSTRG.157302.71	30.863	23.1219	3.03864	7.60929	2.76e-14	3.49e-12
MSTRG.157315.103	MSTRG.157315.103	89.1028	9.88251	1.69063	5.84545	5.05e-09	3.66e-07
MSTRG.157315.46	MSTRG.157315.46	20.3153	22.557	3.03916	7.42213	1.15e-13	1.13e-11
MSTRG.158670.32	MSTRG.158670.32	30.5436	-22.7654	3.01568	-7.54901	4.39e-14	5e-12
MSTRG.158706.40	MSTRG.158706.40	41.0219	8.76343	2.01455	4.35006	1.36e-05	0.000703025
MSTRG.159174.18	MSTRG.159174.18	164.233	3.99571	1.24267	3.21542	0.00130254	0.0331935
MSTRG.159174.22	MSTRG.159174.22	46.6825	23.6877	3.0383	7.79636	6.37e-15	1.15e-12
MSTRG.159654.5	MSTRG.159654.5	83.5896	-8.08932	1.52342	-5.30997	1.1e-07	7.35e-06
MSTRG.159654.6	MSTRG.159654.6	47.4393	-8.67245	2.026	-4.28059	1.86e-05	0.000943299
MSTRG.159661.3	MSTRG.159661.3	16.3585	22.262	3.03953	7.32417	2.4e-13	2.05e-11
MSTRG.159734.43	MSTRG.159734.43	37.2326	8.62362	2.65765	3.24483	0.00117521	0.0306551
MSTRG.159734.57	MSTRG.159734.57	23.8665	21.7765	3.03893	7.16584	7.73e-13	6.12e-11
MSTRG.160232.1	MSTRG.160232.1	5.3883	-2.23073	0.709575	-3.14375	0.00166798	0.0400167
MSTRG.160698.16	MSTRG.160698.16	115.668	-10.4415	3.01496	-3.46322	0.000533751	0.0165586
MSTRG.160800.1	MSTRG.160800.1	29.2463	-7.48759	2.39759	-3.12297	0.00179038	0.0422953
MSTRG.160804.6	MSTRG.160804.6	139.809	6.71678	1.6803	3.99736	6.41e-05	0.00283405
MSTRG.160875.12	MSTRG.160875.12	105.94	10.1321	2.51011	4.03653	5.42e-05	0.00244027
MSTRG.162254.15	MSTRG.162254.15	91.9521	24.6064	3.03797	8.09962	5.51e-16	2.16e-13
MSTRG.164546.24	MSTRG.164546.24	17.3638	-2.91216	0.859833	-3.38688	0.000706913	0.020608
MSTRG.164891.18	MSTRG.164891.18	27.4663	22.476	3.03876	7.39642	1.4e-13	1.31e-11
MSTRG.164949.2	MSTRG.164949.2	26.7932	22.8456	3.03879	7.51799	5.56e-14	6.07e-12
MSTRG.165101.68	MSTRG.165101.68	58.1268	23.9718	3.03817	7.89021	3.02e-15	6.69e-13
MSTRG.165101.95	MSTRG.165101.95	37.5496	5.46282	1.71699	3.18162	0.00146453	0.036403
MSTRG.165466.19	MSTRG.165466.19	12.5271	5.8963	1.78688	3.29977	0.000967642	0.0264198
MSTRG.165466.20	MSTRG.165466.20	28.0495	7.06837	1.69189	4.17779	2.94e-05	0.0014293
MSTRG.16609.3	MSTRG.16609.3	76.5038	-10.0646	3.0151	-3.33806	0.000843641	0.0237186
MSTRG.166275.1	MSTRG.166275.1	10.2299	-2.46073	0.597594	-4.11772	3.83e-05	0.00181183
MSTRG.167040.110	MSTRG.167040.110	120.325	-10.4985	3.01495	-3.48213	0.000497439	0.0156115
MSTRG.168108.26	MSTRG.168108.26	36.5364	23.3534	3.03848	7.68588	1.52e-14	2.18e-12
MSTRG.168618.60	MSTRG.168618.60	44.8907	-4.83716	1.27452	-3.79528	0.000147475	0.00580274
MSTRG.168618.62	MSTRG.168618.62	147.292	-10.7902	2.12898	-5.06826	4.01e-07	2.59e-05
MSTRG.169093.1	MSTRG.169093.1	10.7472	2.36115	0.765931	3.08272	0.00205117	0.0469492
MSTRG.169981.15	MSTRG.169981.15	67.7191	24.0536	3.03809	7.91733	2.43e-15	5.78e-13
MSTRG.171776.6	MSTRG.171776.6	53.8636	8.91241	2.9121	3.06048	0.00220986	0.0493266
MSTRG.171792.21	MSTRG.171792.21	172.227	6.02224	1.40228	4.29461	1.75e-05	0.000887
MSTRG.171808.35	MSTRG.171808.35	290.806	-8.0958	2.16842	-3.73351	0.000188832	0.00710231
MSTRG.171845.5	MSTRG.171845.5	8.00934	5.8136	1.48216	3.92238	8.77e-05	0.00374143
MSTRG.172677.58	MSTRG.172677.58	33.895	-22.9102	3.01559	-7.59725	3.02e-14	3.73e-12
MSTRG.173952.6	MSTRG.173952.6	13.3673	7.14528	2.32827	3.06892	0.00214837	0.0483876
MSTRG.17416.15	MSTRG.17416.15	41.4856	23.527	3.03838	7.74327	9.69e-15	1.57e-12
MSTRG.174811.8	MSTRG.174811.8	84.6875	24.4912	3.038	8.06162	7.53e-16	2.51e-13
MSTRG.174811.9	MSTRG.174811.9	13.7119	22.0258	3.0399	7.24558	4.31e-13	3.46e-11
MSTRG.17483.79	MSTRG.17483.79	87.9648	24.5417	3.03798	8.07828	6.57e-16	2.34e-13
MSTRG.176783.41	MSTRG.176783.41	20.0781	22.5389	3.03918	7.41613	1.21e-13	1.16e-11
MSTRG.177037.12	MSTRG.177037.12	277.225	25.1449	3.03774	8.27749	1.26e-16	9.26e-14
MSTRG.177037.26	MSTRG.177037.26	170.25	24.5949	3.03781	8.09626	5.67e-16	2.16e-13
MSTRG.177707.1	MSTRG.177707.1	13.6376	2.25504	0.733379	3.07486	0.00210603	0.0477661
MSTRG.178203.25	MSTRG.178203.25	233.919	25.8773	3.03776	8.51853	1.62e-17	3.26e-14
MSTRG.178203.36	MSTRG.178203.36	365.305	8.06262	2.25611	3.57368	0.000351993	0.0118261
MSTRG.178316.25	MSTRG.178316.25	110.172	24.1704	3.03791	7.95625	1.77e-15	4.45e-13
MSTRG.178914.146	MSTRG.178914.146	49.1629	23.7507	3.03826	7.8172	5.4e-15	1.02e-12
MSTRG.179069.40	MSTRG.179069.40	51.1542	23.8116	3.03824	7.8373	4.6e-15	9.16e-13
MSTRG.179175.30	MSTRG.179175.30	32.8527	-22.8657	3.01562	-7.58244	3.39e-14	4.04e-12
MSTRG.179175.44	MSTRG.179175.44	33.5436	23.2379	3.03856	7.64766	2.05e-14	2.77e-12
MSTRG.179203.31	MSTRG.179203.31	64.5253	-23.7669	3.01517	-7.88246	3.21e-15	6.93e-13
MSTRG.1804.79	MSTRG.1804.79	53.0284	9.13361	1.64825	5.54141	3e-08	2.11e-06
MSTRG.180478.1	MSTRG.180478.1	4.32316	5.51933	1.4668	3.76284	0.000167996	0.00643149
MSTRG.18123.12	MSTRG.18123.12	311.083	11.4406	3.03773	3.76617	0.000165772	0.00636142
MSTRG.182908.1	MSTRG.182908.1	23.8048	2.24904	0.600001	3.7484	0.000177968	0.00675735
MSTRG.182908.2	MSTRG.182908.2	3.33125	5.14756	1.25948	4.08705	4.37e-05	0.00204184
MSTRG.18361.1	MSTRG.18361.1	16.0814	22.0997	3.03956	7.27069	3.58e-13	2.91e-11
MSTRG.183679.66	MSTRG.183679.66	57.0856	-9.49985	3.01523	-3.15062	0.00162923	0.0394491
MSTRG.18383.1	MSTRG.18383.1	4.07403	4.26078	1.35095	3.15391	0.001611	0.0390547
MSTRG.184698.10	MSTRG.184698.10	42.447	-23.2233	3.01541	-7.70155	1.34e-14	1.98e-12
MSTRG.184698.13	MSTRG.184698.13	35.4005	-22.9684	3.01555	-7.61664	2.6e-14	3.36e-12
MSTRG.1857.19	MSTRG.1857.19	14.813	22.1301	3.03973	7.2803	3.33e-13	2.74e-11
MSTRG.187138.28	MSTRG.187138.28	117.497	24.9366	3.0379	8.2085	2.24e-16	1.25e-13
MSTRG.187138.66	MSTRG.187138.66	34.6149	-22.9404	3.01557	-7.60733	2.8e-14	3.53e-12
MSTRG.187138.74	MSTRG.187138.74	126.869	-24.7513	3.01494	-8.20953	2.22e-16	1.25e-13
MSTRG.187199.21	MSTRG.187199.21	42.535	23.5602	3.03836	7.75424	8.89e-15	1.47e-12
MSTRG.191050.18	MSTRG.191050.18	151.626	25.2922	3.03784	8.32574	8.38e-17	7.14e-14
MSTRG.191162.15	MSTRG.191162.15	278.093	-11.9299	3.01481	-3.9571	7.59e-05	0.00328057
MSTRG.1925.2	MSTRG.1925.2	8.6495	6.51689	2.11783	3.07715	0.00208989	0.0474811
MSTRG.192542.103	MSTRG.192542.103	129.713	8.80822	2.87213	3.06679	0.00216368	0.0486311
MSTRG.192881.6	MSTRG.192881.6	24.5648	-22.4591	3.01592	-7.44686	9.56e-14	9.64e-12
MSTRG.19586.3	MSTRG.19586.3	4.19465	4.85934	1.31045	3.70814	0.000208784	0.00769293
MSTRG.196049.20	MSTRG.196049.20	39.1553	23.4437	3.03842	7.71574	1.2e-14	1.86e-12
MSTRG.196242.15	MSTRG.196242.15	79.0505	-9.89242	3.01508	-3.28098	0.00103448	0.0276899
MSTRG.196428.1	MSTRG.196428.1	8.22689	3.64094	0.710639	5.12347	3e-07	1.95e-05
MSTRG.198558.2	MSTRG.198558.2	14.8723	22.1272	3.03972	7.27934	3.35e-13	2.76e-11
MSTRG.198945.16	MSTRG.198945.16	269.405	-25.8005	3.01481	-8.55791	1.15e-17	2.48e-14
MSTRG.199796.9	MSTRG.199796.9	27.4415	22.9637	3.03876	7.55691	4.13e-14	4.76e-12
MSTRG.199835.29	MSTRG.199835.29	35.676	-22.9835	3.01554	-7.62167	2.5e-14	3.26e-12
MSTRG.2.107	MSTRG.2.107	260.945	4.60243	1.41047	3.26305	0.0011022	0.0291176
MSTRG.2.96	MSTRG.2.96	101.52	4.4465	1.28571	3.4584	0.000543392	0.0167764
MSTRG.200787.175	MSTRG.200787.175	70.4755	-6.16259	1.67601	-3.67694	0.00023605	0.00853258
MSTRG.200793.107	MSTRG.200793.107	16.9747	-6.69957	1.66941	-4.01313	5.99e-05	0.00267674
MSTRG.201580.17	MSTRG.201580.17	585.809	12.5993	2.76428	4.55788	5.17e-06	0.000285593
MSTRG.201622.3	MSTRG.201622.3	14.8466	-2.39829	0.772016	-3.10653	0.00189297	0.0440895
MSTRG.201844.90	MSTRG.201844.90	42.9641	-23.2383	3.0154	-7.70653	1.29e-14	1.93e-12
MSTRG.201878.34	MSTRG.201878.34	110.497	-2.46517	0.68774	-3.58445	0.000337792	0.0115041
MSTRG.202136.2	MSTRG.202136.2	39.6971	23.3399	3.03841	7.68162	1.57e-14	2.23e-12
MSTRG.202560.54	MSTRG.202560.54	540.713	27.03	3.03769	8.89823	5.67e-19	3.06e-15
MSTRG.20294.9	MSTRG.20294.9	14.945	21.2527	3.03971	6.99169	2.72e-12	2.14e-10
MSTRG.203061.1	MSTRG.203061.1	98.7283	24.5569	3.03795	8.0834	6.3e-16	2.31e-13
MSTRG.203911.3	MSTRG.203911.3	102.94	24.513	3.03793	8.06896	7.09e-16	2.42e-13
MSTRG.204801.5	MSTRG.204801.5	325.914	-7.96568	2.32792	-3.4218	0.00062207	0.0186725
MSTRG.205369.34	MSTRG.205369.34	291.568	-25.8998	3.01481	-8.59088	8.63e-18	2.33e-14
MSTRG.207029.12	MSTRG.207029.12	17.7164	4.98785	1.41182	3.53292	0.000410997	0.0132981
MSTRG.207476.31	MSTRG.207476.31	30.5187	-21.7843	3.01569	-7.22368	5.06e-13	4.05e-11
MSTRG.20799.18	MSTRG.20799.18	167.218	-10.9733	3.01488	-3.6397	0.000272954	0.00960916
MSTRG.20799.80	MSTRG.20799.80	32.722	-6.72705	2.06199	-3.26241	0.00110468	0.0291592
MSTRG.208391.2	MSTRG.208391.2	150.811	-10.8243	2.03272	-5.32503	1.01e-07	6.78e-06
MSTRG.208646.3	MSTRG.208646.3	58.31	-23.6469	3.01522	-7.84253	4.42e-15	8.99e-13
MSTRG.21024.1	MSTRG.21024.1	51.0486	8.49974	2.32723	3.6523	0.000259903	0.00922999
MSTRG.210803.21	MSTRG.210803.21	86.1146	24.518	3.03799	8.07048	7e-16	2.42e-13
MSTRG.211750.1	MSTRG.211750.1	51.7201	3.13461	0.95322	3.28845	0.00100742	0.0272129
MSTRG.212.1	MSTRG.212.1	4.47664	-4.73381	1.43863	-3.29051	0.00100007	0.0271103
MSTRG.212601.1	MSTRG.212601.1	44.5267	23.6231	3.03833	7.77504	7.54e-15	1.31e-12
MSTRG.212921.2	MSTRG.212921.2	144.393	-24.9295	3.01491	-8.26875	1.35e-16	9.74e-14
MSTRG.213038.2	MSTRG.213038.2	22.0963	5.75499	1.41906	4.05549	5e-05	0.00227261
MSTRG.213649.3	MSTRG.213649.3	120.625	-10.5021	3.01495	-3.48333	0.000495214	0.0155718
MSTRG.21420.24	MSTRG.21420.24	65.4809	-23.8269	3.01516	-7.90238	2.74e-15	6.2e-13
MSTRG.214227.32	MSTRG.214227.32	107.498	-7.3276	1.93104	-3.79464	0.000147855	0.00580452
MSTRG.214227.83	MSTRG.214227.83	85.9022	24.5138	3.03799	8.06908	7.08e-16	2.42e-13
MSTRG.214227.96	MSTRG.214227.96	225.469	25.8323	3.03777	8.50372	1.84e-17	3.3e-14
MSTRG.214227.99	MSTRG.214227.99	176.789	-11.0536	2.186	-5.05654	4.27e-07	2.75e-05
MSTRG.214272.21	MSTRG.214272.21	104.386	5.72372	1.51974	3.76625	0.000165717	0.00636142
MSTRG.214272.22	MSTRG.214272.22	55.3236	-9.37738	2.72336	-3.44332	0.000574629	0.0174758
MSTRG.214660.1	MSTRG.214660.1	13.7332	-2.36459	0.518498	-4.56047	5.1e-06	0.000282578
MSTRG.215.7	MSTRG.215.7	12.3382	7.02997	2.2277	3.1557	0.00160111	0.0389023
MSTRG.215634.21	MSTRG.215634.21	90.1531	24.1927	3.03798	7.96341	1.67e-15	4.37e-13
MSTRG.215634.25	MSTRG.215634.25	69.9491	24.2382	3.03808	7.97816	1.49e-15	4.08e-13
MSTRG.215796.14	MSTRG.215796.14	22.1853	22.6765	3.03903	7.46176	8.54e-14	8.75e-12
MSTRG.216223.27	MSTRG.216223.27	682.743	5.99895	1.3765	4.35812	1.31e-05	0.00068198
MSTRG.216460.22	MSTRG.216460.22	41.6492	23.533	3.03838	7.74527	9.54e-15	1.56e-12
MSTRG.216570.26	MSTRG.216570.26	38.9905	8.69011	2.47564	3.51025	0.000447682	0.0143418
MSTRG.216948.13	MSTRG.216948.13	33.7996	-22.9074	3.01559	-7.59633	3.05e-14	3.74e-12
MSTRG.217045.31	MSTRG.217045.31	172.874	25.3855	3.03781	8.35652	6.46e-17	5.98e-14
MSTRG.217599.52	MSTRG.217599.52	33.9125	-22.9124	3.01559	-7.598	3.01e-14	3.73e-12
MSTRG.217690.12	MSTRG.217690.12	24.751	22.8164	3.03889	7.50815	6e-14	6.45e-12
MSTRG.217690.3	MSTRG.217690.3	113.616	24.8972	3.0379	8.19553	2.5e-16	1.28e-13
MSTRG.217690.36	MSTRG.217690.36	32.1685	-22.8388	3.01564	-7.57346	3.63e-14	4.28e-12
MSTRG.217711.1	MSTRG.217711.1	32.4377	5.9509	1.67738	3.54773	0.000388567	0.0127929
MSTRG.218337.17	MSTRG.218337.17	119.924	24.9651	3.03789	8.2179	2.07e-16	1.22e-13
MSTRG.220638.1	MSTRG.220638.1	5.74878	-2.90387	0.862459	-3.36696	0.000760012	0.0217449
MSTRG.221259.3	MSTRG.221259.3	12.1767	-3.56596	1.10535	-3.2261	0.00125489	0.0323336
MSTRG.221363.11	MSTRG.221363.11	56.786	-23.6307	3.01523	-7.83711	4.61e-15	9.16e-13
MSTRG.221979.76	MSTRG.221979.76	346.145	7.60344	1.71145	4.4427	8.88e-06	0.000474023
MSTRG.221979.80	MSTRG.221979.80	42.257	-8.50503	2.73367	-3.11122	0.00186319	0.0436334
MSTRG.221979.84	MSTRG.221979.84	164.405	10.4601	3.03782	3.44331	0.000574648	0.0174758
MSTRG.222284.7	MSTRG.222284.7	31.0601	23.1534	3.03863	7.61967	2.54e-14	3.29e-12
MSTRG.224377.13	MSTRG.224377.13	173.833	-9.50243	3.00746	-3.15962	0.00157974	0.0385565
MSTRG.224881.14	MSTRG.224881.14	17.6251	22.3639	3.03939	7.35802	1.87e-13	1.66e-11
MSTRG.225780.13	MSTRG.225780.13	60.6764	24.0446	3.03814	7.91424	2.49e-15	5.84e-13
MSTRG.22605.1	MSTRG.22605.1	4.26586	2.39611	0.672686	3.562	0.000368043	0.0122133
MSTRG.226747.6	MSTRG.226747.6	16.5123	22.2774	3.03951	7.32926	2.31e-13	2e-11
MSTRG.22690.23	MSTRG.22690.23	29.764	6.59047	1.93779	3.40103	0.000671336	0.0197643
MSTRG.226909.64	MSTRG.226909.64	53.8392	4.14222	1.32173	3.13394	0.00172476	0.0411352
MSTRG.226909.65	MSTRG.226909.65	70.2216	9.53877	3.03807	3.13974	0.00169097	0.0404483
MSTRG.22699.9	MSTRG.22699.9	29.5513	-8.4727	1.86045	-4.55411	5.26e-06	0.000290263
MSTRG.227132.15	MSTRG.227132.15	18.9522	2.06791	0.624589	3.31083	0.000930187	0.0255923
MSTRG.228771.40	MSTRG.228771.40	154.837	25.3186	3.03783	8.33443	7.79e-17	6.82e-14
MSTRG.228771.48	MSTRG.228771.48	44.993	23.6369	3.03832	7.77958	7.28e-15	1.27e-12
MSTRG.228771.49	MSTRG.228771.49	21.3911	22.6191	3.03908	7.44272	9.86e-14	9.89e-12
MSTRG.229134.17	MSTRG.229134.17	26.0228	22.8927	3.03882	7.5334	4.94e-14	5.54e-12
MSTRG.229233.32	MSTRG.229233.32	97.1656	24.6812	3.03795	8.12429	4.5e-16	1.95e-13
MSTRG.229346.7	MSTRG.229346.7	141.819	24.2783	3.03785	7.99194	1.33e-15	3.79e-13
MSTRG.23061.13	MSTRG.23061.13	23.8755	3.45649	1.04085	3.32084	0.000897468	0.024865
MSTRG.231302.36	MSTRG.231302.36	18.1005	-22.0379	3.01636	-7.30614	2.75e-13	2.29e-11
MSTRG.232359.26	MSTRG.232359.26	79.3567	-24.0974	3.01508	-7.99228	1.32e-15	3.79e-13
MSTRG.232426.1	MSTRG.232426.1	7.1397	2.04988	0.577396	3.55022	0.000384913	0.012721
MSTRG.233194.11	MSTRG.233194.11	77.0383	-9.37257	2.14834	-4.36269	1.28e-05	0.000670006
MSTRG.233839.53	MSTRG.233839.53	96.012	7.40257	1.6859	4.39087	1.13e-05	0.000593581
MSTRG.233867.25	MSTRG.233867.25	7.15251	3.06973	0.710227	4.32218	1.54e-05	0.000792988
MSTRG.234030.18	MSTRG.234030.18	16.2618	7.42858	2.19918	3.37789	0.000730446	0.0210527
MSTRG.234379.13	MSTRG.234379.13	7.92197	-4.05792	1.26457	-3.20894	0.00133225	0.0338158
MSTRG.234403.24	MSTRG.234403.24	23.081	-22.2109	3.016	-7.36436	1.78e-13	1.59e-11
MSTRG.234537.87	MSTRG.234537.87	54.4885	-23.5731	3.01525	-7.81794	5.37e-15	1.02e-12
MSTRG.235705.2	MSTRG.235705.2	220.988	-11.4096	3.01484	-3.78447	0.000154035	0.0059747
MSTRG.235705.28	MSTRG.235705.28	34.9101	7.95067	2.45358	3.24044	0.00119347	0.0310474
MSTRG.23620.16	MSTRG.23620.16	50.7542	23.8015	3.03824	7.83396	4.73e-15	9.28e-13
MSTRG.236236.8	MSTRG.236236.8	272.767	-11.6793	2.10701	-5.54307	2.97e-08	2.09e-06
MSTRG.236512.55	MSTRG.236512.55	28.6479	8.24567	1.54603	5.33344	9.64e-08	6.49e-06
MSTRG.236751.1	MSTRG.236751.1	6.09726	3.55587	0.990047	3.59161	0.000328639	0.0112515
MSTRG.236769.69	MSTRG.236769.69	60.9354	-23.7286	3.0152	-7.86969	3.56e-15	7.43e-13
MSTRG.236769.77	MSTRG.236769.77	55.0667	-9.37079	2.1166	-4.42729	9.54e-06	0.000506653
MSTRG.236807.174	MSTRG.236807.174	30.3375	23.1008	3.03866	7.6023	2.91e-14	3.64e-12
MSTRG.236807.283	MSTRG.236807.283	25.3149	-7.27669	2.09433	-3.47447	0.000511862	0.0160176
MSTRG.236846.5	MSTRG.236846.5	624.07	26.3716	3.03768	8.68148	3.91e-18	1.27e-14
MSTRG.236846.8	MSTRG.236846.8	528.949	26.6956	3.03769	8.78812	1.52e-18	7.04e-15
MSTRG.23797.58	MSTRG.23797.58	132.333	-24.8089	3.01493	-8.22869	1.89e-16	1.16e-13
MSTRG.23803.1	MSTRG.23803.1	58.6006	-9.46055	3.01521	-3.1376	0.00170335	0.0406844
MSTRG.238288.97	MSTRG.238288.97	37.7067	6.63411	1.54338	4.29842	1.72e-05	0.000877377
MSTRG.238354.24	MSTRG.238354.24	52.0486	-21.9388	3.01528	-7.27586	3.44e-13	2.81e-11
MSTRG.238400.4	MSTRG.238400.4	30.0545	4.87655	1.5437	3.15901	0.00158306	0.0386084
MSTRG.238401.22	MSTRG.238401.22	39.0017	23.432	3.03843	7.71187	1.24e-14	1.89e-12
MSTRG.238401.24	MSTRG.238401.24	117.101	24.9325	3.0379	8.20717	2.26e-16	1.25e-13
MSTRG.238401.28	MSTRG.238401.28	358.618	-5.01644	0.920459	-5.44993	5.04e-08	3.47e-06
MSTRG.238721.1	MSTRG.238721.1	51.6994	-2.20262	0.484214	-4.54885	5.39e-06	0.000296598
MSTRG.24062.27	MSTRG.24062.27	125.218	5.52934	1.28202	4.31297	1.61e-05	0.000824145
MSTRG.240738.77	MSTRG.240738.77	79.9639	-23.4291	3.01508	-7.77066	7.81e-15	1.34e-12
MSTRG.240738.79	MSTRG.240738.79	113.361	10.0231	3.03791	3.29935	0.000969084	0.0264198
MSTRG.240763.90	MSTRG.240763.90	147.069	25.248	3.03784	8.31115	9.48e-17	7.49e-14
MSTRG.24238.3	MSTRG.24238.3	29.3751	-8.46463	1.83322	-4.61736	3.89e-06	0.000220065
MSTRG.242381.12	MSTRG.242381.12	60.8364	24.0443	3.03814	7.91414	2.49e-15	5.84e-13
MSTRG.243066.42	MSTRG.243066.42	94.1619	24.6353	3.03796	8.10914	5.1e-16	2.12e-13
MSTRG.243066.46	MSTRG.243066.46	71.655	24.2711	3.03806	7.989	1.36e-15	3.83e-13
MSTRG.245043.6	MSTRG.245043.6	19.29	22.4832	3.03924	7.39764	1.39e-13	1.3e-11
MSTRG.245688.6	MSTRG.245688.6	35.2547	-8.24281	2.38149	-3.4612	0.000537775	0.0166674
MSTRG.246587.39	MSTRG.246587.39	17.1297	22.3267	3.03944	7.34565	2.05e-13	1.81e-11
MSTRG.246587.41	MSTRG.246587.41	13.7707	-5.89347	1.67641	-3.51554	0.000438868	0.0140873
MSTRG.247467.113	MSTRG.247467.113	56.4523	23.858	3.03818	7.85273	4.07e-15	8.34e-13
MSTRG.247467.90	MSTRG.247467.90	19.1703	-22.1171	3.01627	-7.3326	2.26e-13	1.97e-11
MSTRG.247812.14	MSTRG.247812.14	49.1174	23.7562	3.03826	7.81899	5.32e-15	1.02e-12
MSTRG.248337.43	MSTRG.248337.43	19.4592	7.68786	2.30484	3.33553	0.000851357	0.0238115
MSTRG.248337.51	MSTRG.248337.51	69.3443	9.52097	1.79333	5.3091	1.1e-07	7.37e-06
MSTRG.2486.1	MSTRG.2486.1	35.4416	-6.51734	1.64594	-3.95966	7.51e-05	0.00324997
MSTRG.2486.3	MSTRG.2486.3	40.5732	-23.1407	3.01544	-7.67407	1.67e-14	2.34e-12
MSTRG.249161.3	MSTRG.249161.3	6.13283	4.29284	1.05264	4.07817	4.54e-05	0.00210322
MSTRG.250101.14	MSTRG.250101.14	21.3273	22.622	3.03909	7.44368	9.79e-14	9.85e-12
MSTRG.250407.11	MSTRG.250407.11	33.1801	23.2157	3.03857	7.64033	2.17e-14	2.91e-12
MSTRG.25055.20	MSTRG.25055.20	39.8467	23.471	3.03841	7.72477	1.12e-14	1.76e-12
MSTRG.25135.25	MSTRG.25135.25	25.6641	22.8696	3.03884	7.52575	5.24e-14	5.77e-12
MSTRG.25135.46	MSTRG.25135.46	20.1921	22.5325	3.03917	7.41405	1.23e-13	1.17e-11
MSTRG.25135.74	MSTRG.25135.74	37.6294	4.71314	1.2306	3.82994	0.000128173	0.00517615
MSTRG.25143.1	MSTRG.25143.1	33.3714	-2.06345	0.285097	-7.23772	4.56e-13	3.66e-11
MSTRG.251615.17	MSTRG.251615.17	76.4958	-23.395	3.0151	-7.75929	8.54e-15	1.43e-12
MSTRG.252127.35	MSTRG.252127.35	92.1447	24.6046	3.03797	8.09903	5.54e-16	2.16e-13
MSTRG.252414.32	MSTRG.252414.32	155.946	5.54055	1.19415	4.63976	3.49e-06	0.000199437
MSTRG.252522.46	MSTRG.252522.46	65.7823	-23.8335	3.01516	-7.90454	2.69e-15	6.18e-13
MSTRG.252859.41	MSTRG.252859.41	5.93769	-5.65331	1.57959	-3.57897	0.000344956	0.0116744
MSTRG.253205.44	MSTRG.253205.44	38.818	-23.1002	3.01548	-7.66054	1.85e-14	2.56e-12
MSTRG.254648.1	MSTRG.254648.1	18.651	5.48877	1.79416	3.05924	0.002219	0.0494284
MSTRG.255001.16	MSTRG.255001.16	80.3535	24.421	3.03802	8.03847	9.1e-16	2.89e-13
MSTRG.255009.1	MSTRG.255009.1	126.209	25.0412	3.03788	8.24299	1.68e-16	1.07e-13
MSTRG.255158.34	MSTRG.255158.34	170.252	25.4403	3.03781	8.37454	5.54e-17	5.55e-14
MSTRG.255158.37	MSTRG.255158.37	29.5462	23.0616	3.03868	7.58936	3.21e-14	3.89e-12
MSTRG.256806.37	MSTRG.256806.37	76.0803	-10.0587	3.0151	-3.33613	0.000849547	0.0237814
MSTRG.256942.1	MSTRG.256942.1	14.6385	4.24867	1.26281	3.36446	0.000766925	0.021904
MSTRG.256944.3	MSTRG.256944.3	84.6174	9.80789	2.51453	3.90048	9.6e-05	0.00404855
MSTRG.256957.4	MSTRG.256957.4	17.0971	22.3036	3.03945	7.33806	2.17e-13	1.9e-11
MSTRG.256957.5	MSTRG.256957.5	18.7722	22.4302	3.03929	7.3801	1.58e-13	1.45e-11
MSTRG.257510.1	MSTRG.257510.1	129.256	-24.7087	3.01494	-8.19542	2.5e-16	1.28e-13
MSTRG.2594.2	MSTRG.2594.2	31.2702	-8.55423	1.87038	-4.57352	4.8e-06	0.000266431
MSTRG.259896.12	MSTRG.259896.12	253.414	8.56449	2.44421	3.50399	0.000458347	0.0146689
MSTRG.260029.4	MSTRG.260029.4	117.634	24.9178	3.0379	8.20232	2.36e-16	1.25e-13
MSTRG.260037.5	MSTRG.260037.5	75.6669	24.3452	3.03804	8.01345	1.12e-15	3.41e-13
MSTRG.261732.18	MSTRG.261732.18	85.9704	4.14833	1.03398	4.012	6.02e-05	0.00268225
MSTRG.261732.31	MSTRG.261732.31	63.6643	24.1068	3.03812	7.93478	2.11e-15	5.12e-13
MSTRG.2621.25	MSTRG.2621.25	67.5494	24.1911	3.03809	7.96258	1.68e-15	4.37e-13
MSTRG.262146.1	MSTRG.262146.1	32.2849	-22.843	3.01563	-7.57486	3.6e-14	4.25e-12
MSTRG.262322.2	MSTRG.262322.2	63.2439	9.38785	3.03812	3.09002	0.00200146	0.045974
MSTRG.26236.74	MSTRG.26236.74	81.2467	9.70503	3.03801	3.19453	0.00140058	0.0351503
MSTRG.26236.77	MSTRG.26236.77	78.2777	23.1865	3.03803	7.6321	2.31e-14	3.04e-12
MSTRG.262394.35	MSTRG.262394.35	33.0943	-22.8746	3.01561	-7.58538	3.32e-14	3.98e-12
MSTRG.26255.3	MSTRG.26255.3	28.8565	-6.97743	2.13049	-3.27504	0.00105648	0.0281855
MSTRG.263685.33	MSTRG.263685.33	23.1708	-22.38	3.016	-7.42045	1.17e-13	1.14e-11
MSTRG.264159.1	MSTRG.264159.1	20.2343	22.5494	3.03917	7.41959	1.17e-13	1.14e-11
MSTRG.264242.17	MSTRG.264242.17	23.805	22.4206	3.03894	7.3778	1.61e-13	1.46e-11
MSTRG.264353.8	MSTRG.264353.8	16.807	22.3007	3.03948	7.33702	2.18e-13	1.91e-11
MSTRG.264374.9	MSTRG.264374.9	26.6676	5.61407	1.80066	3.11779	0.00182211	0.0428985
MSTRG.264602.45	MSTRG.264602.45	87.9428	-24.2416	3.01504	-8.04023	8.97e-16	2.88e-13
MSTRG.264602.60	MSTRG.264602.60	19.0352	22.4477	3.03926	7.38589	1.51e-13	1.4e-11
MSTRG.264947.22	MSTRG.264947.22	30.493	23.0658	3.03865	7.59079	3.18e-14	3.86e-12
MSTRG.265319.32	MSTRG.265319.32	47.0113	-23.3658	3.01534	-7.74897	9.26e-15	1.52e-12
MSTRG.265434.2	MSTRG.265434.2	9.03852	5.44094	1.53323	3.54868	0.000387172	0.0127696
MSTRG.267023.3	MSTRG.267023.3	14.1566	-4.48405	1.38366	-3.24072	0.0011923	0.0310419
MSTRG.267116.28	MSTRG.267116.28	27.5452	-5.30856	1.33958	-3.96285	7.41e-05	0.00321533
MSTRG.26812.103	MSTRG.26812.103	275.9	-25.8376	3.01481	-8.57022	1.03e-17	2.48e-14
MSTRG.26812.42	MSTRG.26812.42	433.036	-12.3461	2.371	-5.2071	1.92e-07	1.27e-05
MSTRG.26812.59	MSTRG.26812.59	176.712	-11.2135	3.01487	-3.71939	0.000199708	0.0074176
MSTRG.26825.5	MSTRG.26825.5	12.5689	2.13977	0.517771	4.13266	3.59e-05	0.00171043
MSTRG.274106.20	MSTRG.274106.20	780.983	6.61347	1.11869	5.91182	3.38e-09	2.49e-07
MSTRG.274106.22	MSTRG.274106.22	609.354	12.6562	2.28691	5.53417	3.13e-08	2.19e-06
MSTRG.274825.2	MSTRG.274825.2	19.7618	22.5076	3.0392	7.40576	1.3e-13	1.24e-11
MSTRG.275030.1	MSTRG.275030.1	70.1113	24.2414	3.03807	7.9792	1.47e-15	4.08e-13
MSTRG.275030.4	MSTRG.275030.4	80.2777	24.4252	3.03802	8.03984	9e-16	2.88e-13
MSTRG.275642.3	MSTRG.275642.3	124.338	-10.5457	3.01494	-3.49782	0.000469074	0.0149595
MSTRG.276490.1	MSTRG.276490.1	78.1786	-2.02547	0.560071	-3.61646	0.00029866	0.0103557
MSTRG.27677.15	MSTRG.27677.15	139.076	25.0558	3.03785	8.24787	1.61e-16	1.05e-13
MSTRG.277577.7	MSTRG.277577.7	23.7666	2.21185	0.64371	3.4361	0.000590155	0.0178468
MSTRG.277622.16	MSTRG.277622.16	20.2178	22.5507	3.03917	7.42002	1.17e-13	1.14e-11
MSTRG.27835.6	MSTRG.27835.6	18.3464	7.60228	2.2662	3.35464	0.000794684	0.0224985
MSTRG.28485.67	MSTRG.28485.67	67.6725	24.1808	3.03809	7.9592	1.73e-15	4.38e-13
MSTRG.28747.10	MSTRG.28747.10	53.7376	23.818	3.03821	7.83949	4.52e-15	9.16e-13
MSTRG.29492.3	MSTRG.29492.3	3.96861	3.19116	1.0287	3.10213	0.00192131	0.0444798
MSTRG.29879.10	MSTRG.29879.10	64.4354	-9.59736	3.01517	-3.18303	0.00145744	0.0362546
MSTRG.30106.1	MSTRG.30106.1	5.85117	4.09125	1.11623	3.66524	0.000247106	0.00886629
MSTRG.3018.33	MSTRG.3018.33	38.6732	-23.0936	3.01548	-7.65836	1.88e-14	2.58e-12
MSTRG.30268.8	MSTRG.30268.8	70.5988	9.54661	2.62373	3.63857	0.000274161	0.00963072
MSTRG.30279.65	MSTRG.30279.65	77.6232	-9.8664	2.10413	-4.68907	2.74e-06	0.000159015
MSTRG.30279.68	MSTRG.30279.68	64.0604	-9.58895	3.01517	-3.18023	0.00147156	0.0364818
MSTRG.30541.1	MSTRG.30541.1	31.0448	7.77965	2.14329	3.62977	0.000283676	0.00987923
MSTRG.3094.11	MSTRG.3094.11	182.985	10.9206	1.83105	5.96414	2.46e-09	1.82e-07
MSTRG.31191.31	MSTRG.31191.31	22.2842	22.6826	3.03902	7.46378	8.41e-14	8.64e-12
MSTRG.31243.3	MSTRG.31243.3	14.267	22.0788	3.03981	7.26321	3.78e-13	3.06e-11
MSTRG.31374.40	MSTRG.31374.40	24.1835	7.41856	2.16988	3.41889	0.000628778	0.0188389
MSTRG.31377.15	MSTRG.31377.15	30.829	23.1233	3.03864	7.60975	2.75e-14	3.49e-12
MSTRG.31475.143	MSTRG.31475.143	296.991	7.5663	2.4651	3.06936	0.00214515	0.0483842
MSTRG.31475.51	MSTRG.31475.51	142.899	-24.7284	3.01491	-8.20203	2.36e-16	1.25e-13
MSTRG.31482.1	MSTRG.31482.1	43.2397	4.08857	1.19715	3.41525	0.000637242	0.0190142
MSTRG.31504.2	MSTRG.31504.2	35.0554	8.53651	2.66137	3.20756	0.00133864	0.0339191
MSTRG.31504.6	MSTRG.31504.6	40.118	-5.51449	1.7907	-3.07952	0.00207336	0.0473772
MSTRG.32218.3	MSTRG.32218.3	70.2362	-6.6604	1.67033	-3.98748	6.68e-05	0.00293867
MSTRG.32499.25	MSTRG.32499.25	20.2213	22.5477	3.03917	7.41905	1.18e-13	1.14e-11
MSTRG.32499.29	MSTRG.32499.29	6.99119	-6.39543	1.88056	-3.40081	0.000671868	0.0197643
MSTRG.32515.18	MSTRG.32515.18	24.0373	21.7357	3.03892	7.15242	8.53e-13	6.74e-11
MSTRG.3317.43	MSTRG.3317.43	49.797	-9.22586	2.67608	-3.44753	0.000565735	0.0172696
MSTRG.3348.14	MSTRG.3348.14	56.5467	23.9483	3.03818	7.88245	3.21e-15	6.93e-13
MSTRG.33568.16	MSTRG.33568.16	77.2587	-23.2798	3.01509	-7.72108	1.15e-14	1.8e-12
MSTRG.33957.42	MSTRG.33957.42	89.2216	-10.2889	3.01504	-3.41251	0.000643671	0.019161
MSTRG.34091.32	MSTRG.34091.32	16.5115	22.2688	3.03951	7.32644	2.36e-13	2.03e-11
MSTRG.34579.21	MSTRG.34579.21	20.4928	22.5697	3.03915	7.42631	1.12e-13	1.11e-11
MSTRG.34579.25	MSTRG.34579.25	68.8688	-9.69352	3.01514	-3.21495	0.00130467	0.0331937
MSTRG.34579.28	MSTRG.34579.28	87.7915	-3.62999	0.895531	-4.05345	5.05e-05	0.00228363
MSTRG.34579.35	MSTRG.34579.35	77.1912	-2.57057	0.632466	-4.06437	4.82e-05	0.00221575
MSTRG.34663.81	MSTRG.34663.81	77.6815	-8.44168	2.52548	-3.34261	0.000829949	0.0233946
MSTRG.34841.2	MSTRG.34841.2	93.2737	24.6232	3.03796	8.10515	5.27e-16	2.15e-13
MSTRG.36589.40	MSTRG.36589.40	948.128	27.7995	3.03766	9.15159	5.61e-20	3.65e-16
MSTRG.37297.3	MSTRG.37297.3	39.9434	23.4662	3.03841	7.72317	1.13e-14	1.78e-12
MSTRG.3738.17	MSTRG.3738.17	18.7795	22.4285	3.03929	7.37955	1.59e-13	1.45e-11
MSTRG.37430.2	MSTRG.37430.2	72.8464	2.14867	0.380176	5.65178	1.59e-08	1.13e-06
MSTRG.37633.25	MSTRG.37633.25	76.3735	9.65998	1.73123	5.57984	2.41e-08	1.7e-06
MSTRG.37708.32	MSTRG.37708.32	75.917	9.65139	2.79256	3.45611	0.000548025	0.0168881
MSTRG.37708.33	MSTRG.37708.33	116.369	10.2676	2.15219	4.77078	1.84e-06	0.00010923
MSTRG.38046.30	MSTRG.38046.30	224.404	11.215	1.93152	5.8063	6.39e-09	4.61e-07
MSTRG.38869.37	MSTRG.38869.37	42.7082	23.5672	3.03836	7.75654	8.73e-15	1.46e-12
MSTRG.3909.45	MSTRG.3909.45	32.6599	8.43442	2.31933	3.63658	0.000276282	0.00967375
MSTRG.4186.38	MSTRG.4186.38	16.3788	22.1945	3.03953	7.30196	2.84e-13	2.36e-11
MSTRG.42163.16	MSTRG.42163.16	20.5292	22.5698	3.03914	7.42636	1.12e-13	1.11e-11
MSTRG.42443.50	MSTRG.42443.50	59.833	-5.48643	1.71751	-3.1944	0.0014012	0.0351503
MSTRG.43487.1	MSTRG.43487.1	45.671	-9.10113	1.88496	-4.82828	1.38e-06	8.38e-05
MSTRG.43654.25	MSTRG.43654.25	29.5067	23.0549	3.03868	7.58712	3.27e-14	3.94e-12
MSTRG.43654.26	MSTRG.43654.26	99.6323	24.716	3.03794	8.13577	4.09e-16	1.85e-13
MSTRG.43654.35	MSTRG.43654.35	56.3688	23.9441	3.03818	7.88106	3.25e-15	6.96e-13
MSTRG.43883.67	MSTRG.43883.67	41.5993	23.5228	3.03838	7.74189	9.79e-15	1.58e-12
MSTRG.44398.79	MSTRG.44398.79	57.7923	9.25765	2.31992	3.9905	6.59e-05	0.00290538
MSTRG.45071.13	MSTRG.45071.13	34.5279	-8.69734	1.87921	-4.6282	3.69e-06	0.000209961
MSTRG.45432.17	MSTRG.45432.17	18.5543	22.4345	3.03931	7.38145	1.57e-13	1.44e-11
MSTRG.4574.1	MSTRG.4574.1	29.234	3.69492	1.0963	3.37036	0.000750688	0.0215352
MSTRG.4610.26	MSTRG.4610.26	333.653	11.5566	2.5964	4.45098	8.55e-06	0.000457597
MSTRG.4614.1	MSTRG.4614.1	27.6424	22.9701	3.03875	7.55906	4.06e-14	4.7e-12
MSTRG.46226.36	MSTRG.46226.36	1148.64	-27.8297	3.01473	-9.23124	2.68e-20	2.89e-16
MSTRG.47414.8	MSTRG.47414.8	1058.65	2.73309	0.756683	3.61193	0.000303926	0.0105166
MSTRG.47551.11	MSTRG.47551.11	274.126	25.5791	3.03774	8.42042	3.75e-17	4.68e-14
MSTRG.47551.33	MSTRG.47551.33	64.2745	-23.8019	3.01517	-7.89404	2.93e-15	6.53e-13
MSTRG.47551.35	MSTRG.47551.35	180.702	-25.2413	3.01487	-8.37225	5.65e-17	5.55e-14
MSTRG.48292.11	MSTRG.48292.11	27.0383	8.16174	2.49614	3.26975	0.00107643	0.0285767
MSTRG.48605.2	MSTRG.48605.2	22.008	-22.3053	3.01606	-7.3955	1.41e-13	1.31e-11
MSTRG.50031.2	MSTRG.50031.2	9.27125	-2.21109	0.719454	-3.07328	0.00211719	0.0479186
MSTRG.50117.53	MSTRG.50117.53	57.7281	23.8784	3.03817	7.85946	3.86e-15	7.96e-13
MSTRG.51016.5	MSTRG.51016.5	21.943	22.6616	3.03905	7.45681	8.86e-14	9.03e-12
MSTRG.51016.6	MSTRG.51016.6	18.0807	22.4001	3.03935	7.37003	1.71e-13	1.53e-11
MSTRG.51475.13	MSTRG.51475.13	23.3204	-22.3885	3.01599	-7.42328	1.14e-13	1.12e-11
MSTRG.51475.9	MSTRG.51475.9	88.3177	24.5551	3.03798	8.08269	6.34e-16	2.31e-13
MSTRG.5149.1	MSTRG.5149.1	15.2396	2.559	0.775093	3.30154	0.000961571	0.0263035
MSTRG.5166.1	MSTRG.5166.1	30.6896	6.17433	1.76525	3.49771	0.000469275	0.0149595
MSTRG.5166.2	MSTRG.5166.2	22.2442	-22.3233	3.01605	-7.4015	1.35e-13	1.27e-11
MSTRG.52184.1	MSTRG.52184.1	22.873	-4.62689	1.37665	-3.36098	0.000776659	0.0220266
MSTRG.52234.16	MSTRG.52234.16	39.4067	4.54783	1.38523	3.2831	0.00102673	0.0275415
MSTRG.52947.4	MSTRG.52947.4	26.7514	2.66421	0.790406	3.37068	0.000749821	0.0215352
MSTRG.53293.12	MSTRG.53293.12	89.1145	24.5637	3.03798	8.08553	6.19e-16	2.3e-13
MSTRG.56353.54	MSTRG.56353.54	18.4722	22.4107	3.03931	7.3736	1.66e-13	1.5e-11
MSTRG.56651.2	MSTRG.56651.2	65.7314	-9.62625	3.01016	-3.19792	0.00138424	0.034835
MSTRG.5695.54	MSTRG.5695.54	229.243	25.8571	3.03777	8.51189	1.71e-17	3.26e-14
MSTRG.57427.14	MSTRG.57427.14	66.6164	24.1566	3.0381	7.95123	1.85e-15	4.6e-13
MSTRG.57986.75	MSTRG.57986.75	144.587	-5.33765	0.99444	-5.36749	7.98e-08	5.4e-06
MSTRG.57986.84	MSTRG.57986.84	14.0328	22.057	3.03984	7.25595	3.99e-13	3.21e-11
MSTRG.57986.86	MSTRG.57986.86	33.9205	23.2518	3.03855	7.65227	1.97e-14	2.69e-12
MSTRG.58189.17	MSTRG.58189.17	34.0549	-22.9179	3.01558	-7.59983	2.97e-14	3.69e-12
MSTRG.58594.2	MSTRG.58594.2	24.2506	22.7976	3.03891	7.50191	6.29e-14	6.7e-12
MSTRG.58604.1	MSTRG.58604.1	4.80474	-3.02707	0.877201	-3.45083	0.000558871	0.0171246
MSTRG.5864.22	MSTRG.5864.22	43.2553	23.5833	3.03835	7.76188	8.37e-15	1.41e-12
MSTRG.5910.48	MSTRG.5910.48	205.456	-6.74453	1.70576	-3.95397	7.69e-05	0.0033193
MSTRG.59572.20	MSTRG.59572.20	28.1704	22.9967	3.03873	7.56785	3.79e-14	4.41e-12
MSTRG.60454.1	MSTRG.60454.1	525.206	2.01142	0.562924	3.57317	0.000352688	0.0118372
MSTRG.61832.12	MSTRG.61832.12	52.3212	-23.5162	3.01528	-7.79901	6.24e-15	1.15e-12
MSTRG.61925.2	MSTRG.61925.2	72.4981	9.00665	2.21791	4.06088	4.89e-05	0.00223331
MSTRG.62098.45	MSTRG.62098.45	146.213	23.6175	3.03784	7.77442	7.58e-15	1.31e-12
MSTRG.63035.35	MSTRG.63035.35	317.326	-26.0282	3.0148	-8.63349	5.95e-18	1.75e-14
MSTRG.63035.37	MSTRG.63035.37	73.9367	-24.0005	3.01511	-7.96009	1.72e-15	4.38e-13
MSTRG.63351.15	MSTRG.63351.15	22.5751	22.6998	3.03901	7.46948	8.05e-14	8.33e-12
MSTRG.63500.24	MSTRG.63500.24	34.4849	23.2759	3.03853	7.66024	1.86e-14	2.56e-12
MSTRG.63505.2	MSTRG.63505.2	14.3284	22.0848	3.0398	7.26522	3.72e-13	3.02e-11
MSTRG.63660.50	MSTRG.63660.50	28.9528	23.033	3.0387	7.57988	3.46e-14	4.1e-12
MSTRG.63834.29	MSTRG.63834.29	68.3879	9.50078	2.5596	3.71183	0.000205768	0.00759045
MSTRG.64416.12	MSTRG.64416.12	26.9213	8.1559	2.55907	3.18706	0.00143726	0.035863
MSTRG.64529.54	MSTRG.64529.54	96.775	10.0016	2.74926	3.63793	0.000274839	0.00964407
MSTRG.64529.60	MSTRG.64529.60	46.7998	23.6907	3.03829	7.79735	6.32e-15	1.15e-12
MSTRG.64752.38	MSTRG.64752.38	77.0415	-23.8277	3.01509	-7.90282	2.73e-15	6.2e-13
MSTRG.64752.40	MSTRG.64752.40	38.339	23.4188	3.03844	7.7075	1.28e-14	1.93e-12
MSTRG.64823.19	MSTRG.64823.19	15.662	-7.55728	1.88529	-4.00854	6.11e-05	0.0027143
MSTRG.65855.2	MSTRG.65855.2	15.8875	22.0633	3.03959	7.25865	3.91e-13	3.16e-11
MSTRG.66124.1	MSTRG.66124.1	29.7689	-22.0431	3.01571	-7.30942	2.68e-13	2.24e-11
MSTRG.66194.48	MSTRG.66194.48	110.931	10.1985	2.60051	3.92174	8.79e-05	0.00374636
MSTRG.66227.24	MSTRG.66227.24	114.048	23.579	3.0379	7.7616	8.39e-15	1.41e-12
MSTRG.67035.7	MSTRG.67035.7	28.503	-22.6687	3.01575	-7.51676	5.62e-14	6.1e-12
MSTRG.67343.1	MSTRG.67343.1	20.5876	7.76888	2.29705	3.38211	0.000719316	0.0208197
MSTRG.67417.16	MSTRG.67417.16	171.469	10.9989	3.03781	3.62065	0.000293861	0.010212
MSTRG.67417.25	MSTRG.67417.25	51.2376	23.8136	3.03824	7.83795	4.58e-15	9.16e-13
MSTRG.68219.24	MSTRG.68219.24	131.957	25.1035	3.03787	8.26353	1.41e-16	9.79e-14
MSTRG.68851.21	MSTRG.68851.21	19.8615	4.81139	1.53288	3.1388	0.0016964	0.0405483
MSTRG.69112.19	MSTRG.69112.19	119.836	-24.6696	3.01495	-8.18242	2.78e-16	1.39e-13
MSTRG.69384.23	MSTRG.69384.23	106.627	24.8071	3.03792	8.16581	3.19e-16	1.54e-13
MSTRG.69505.1	MSTRG.69505.1	20.9991	-22.1877	3.01613	-7.35635	1.89e-13	1.68e-11
MSTRG.69505.12	MSTRG.69505.12	202.152	7.44177	2.26163	3.29045	0.00100027	0.0271103
MSTRG.70532.7	MSTRG.70532.7	41.6394	23.5318	3.03838	7.74486	9.57e-15	1.56e-12
MSTRG.72178.29	MSTRG.72178.29	22.8773	22.7181	3.03899	7.47555	7.69e-14	7.98e-12
MSTRG.7359.12	MSTRG.7359.12	54.6398	-23.5769	3.01525	-7.81921	5.32e-15	1.02e-12
MSTRG.74541.32	MSTRG.74541.32	142.132	-24.6943	3.01491	-8.1907	2.6e-16	1.31e-13
MSTRG.75144.2	MSTRG.75144.2	16.5247	22.2542	3.03951	7.32165	2.45e-13	2.07e-11
MSTRG.75153.40	MSTRG.75153.40	52.9964	-9.31543	3.01244	-3.09232	0.00198598	0.0457482
MSTRG.75723.13	MSTRG.75723.13	641.73	-11.4481	2.29775	-4.98233	6.28e-07	3.97e-05
MSTRG.75723.6	MSTRG.75723.6	21945.5	14.4067	2.79362	5.157	2.51e-07	1.64e-05
MSTRG.75728.47	MSTRG.75728.47	143826	-20.8511	3.0147	-6.91645	4.63e-12	3.62e-10
MSTRG.764.18	MSTRG.764.18	60.9394	6.31337	1.55389	4.06295	4.85e-05	0.00221985
MSTRG.764.29	MSTRG.764.29	70.2259	8.95986	1.65835	5.40288	6.56e-08	4.48e-06
MSTRG.76508.47	MSTRG.76508.47	17.1902	20.3245	3.03944	6.68694	2.28e-11	1.76e-09
MSTRG.77083.29	MSTRG.77083.29	10.8796	-7.02961	1.97077	-3.56694	0.000361169	0.0120221
MSTRG.77083.39	MSTRG.77083.39	38.025	-22.8199	3.01549	-7.56756	3.8e-14	4.41e-12
MSTRG.77098.19	MSTRG.77098.19	19.5331	22.5024	3.03922	7.404	1.32e-13	1.25e-11
MSTRG.77559.13	MSTRG.77559.13	29.0951	23.0451	3.0387	7.58386	3.35e-14	4.01e-12
MSTRG.78161.51	MSTRG.78161.51	66.8663	-23.8568	3.01515	-7.91231	2.53e-15	5.89e-13
MSTRG.78305.92	MSTRG.78305.92	54.8752	23.5014	3.0382	7.7353	1.03e-14	1.65e-12
MSTRG.79520.21	MSTRG.79520.21	413.821	-26.4007	3.01478	-8.75709	2e-18	8.11e-15
MSTRG.79520.76	MSTRG.79520.76	235.338	4.47575	1.39207	3.21518	0.00130364	0.0331935
MSTRG.79583.28	MSTRG.79583.28	19.0798	22.4716	3.03926	7.39377	1.43e-13	1.33e-11
MSTRG.79684.44	MSTRG.79684.44	142.648	-24.9122	3.01491	-8.26299	1.42e-16	9.79e-14
MSTRG.79684.52	MSTRG.79684.52	98.1268	24.6377	3.03795	8.10998	5.06e-16	2.12e-13
MSTRG.79791.57	MSTRG.79791.57	17.001	4.70744	1.2619	3.73045	0.00019114	0.00715096
MSTRG.802.1	MSTRG.802.1	33.4717	-22.8941	3.0156	-7.59189	3.15e-14	3.84e-12
MSTRG.80951.62	MSTRG.80951.62	37.1569	-23.0367	3.01551	-7.63942	2.18e-14	2.92e-12
MSTRG.81029.107	MSTRG.81029.107	122.823	8.65953	2.55532	3.38883	0.000701926	0.0204811
MSTRG.81029.115	MSTRG.81029.115	101.328	-24.4338	3.015	-8.10408	5.31e-16	2.15e-13
MSTRG.81029.133	MSTRG.81029.133	86.0322	24.5205	3.03799	8.07127	6.96e-16	2.42e-13
MSTRG.81792.37	MSTRG.81792.37	26.649	-22.5749	3.01583	-7.48547	7.13e-14	7.52e-12
MSTRG.82158.43	MSTRG.82158.43	20.3608	22.5598	3.03916	7.42305	1.14e-13	1.12e-11
MSTRG.82165.6	MSTRG.82165.6	18.5179	22.4299	3.03931	7.37993	1.58e-13	1.45e-11
MSTRG.82165.7	MSTRG.82165.7	19.8064	7.71288	2.36367	3.26309	0.00110203	0.0291176
MSTRG.82165.9	MSTRG.82165.9	39.8858	7.54537	1.55563	4.85036	1.23e-06	7.59e-05
MSTRG.83320.10	MSTRG.83320.10	103.236	-5.22174	1.13585	-4.59719	4.28e-06	0.000240783
MSTRG.83630.1	MSTRG.83630.1	39.7661	5.53751	1.7179	3.22342	0.0012667	0.0325603
MSTRG.83630.4	MSTRG.83630.4	42.2716	-23.2206	3.01541	-7.70063	1.35e-14	1.98e-12
MSTRG.83769.44	MSTRG.83769.44	38.6972	23.4328	3.03843	7.71212	1.24e-14	1.89e-12
MSTRG.83769.77	MSTRG.83769.77	29.8471	23.0731	3.03867	7.59314	3.12e-14	3.82e-12
MSTRG.84062.10	MSTRG.84062.10	100.564	24.185	3.03794	7.961	1.71e-15	4.38e-13
MSTRG.84062.8	MSTRG.84062.8	257.944	26.0173	3.03775	8.56467	1.08e-17	2.48e-14
MSTRG.84062.9	MSTRG.84062.9	150.263	25.2779	2.90253	8.70893	3.07e-18	1.1e-14
MSTRG.84676.38	MSTRG.84676.38	101.075	24.2017	3.03794	7.96649	1.63e-15	4.33e-13
MSTRG.85114.26	MSTRG.85114.26	36.6864	23.3579	3.03848	7.68738	1.5e-14	2.17e-12
MSTRG.85114.34	MSTRG.85114.34	15.4615	22.1874	3.03964	7.29935	2.89e-13	2.4e-11
MSTRG.85561.13	MSTRG.85561.13	146.622	-5.216	1.14579	-4.55232	5.31e-06	0.000292253
MSTRG.85644.45	MSTRG.85644.45	158.566	-25.0588	3.01489	-8.31168	9.44e-17	7.49e-14
MSTRG.85727.50	MSTRG.85727.50	12.9535	21.9354	3.04003	7.21553	5.37e-13	4.28e-11
MSTRG.85727.55	MSTRG.85727.55	40.308	-23.1506	3.01545	-7.67733	1.62e-14	2.29e-12
MSTRG.85727.84	MSTRG.85727.84	28.7561	-22.6809	3.01575	-7.52081	5.44e-14	5.96e-12
MSTRG.85822.1	MSTRG.85822.1	32.7428	23.2048	3.03858	7.63673	2.23e-14	2.96e-12
MSTRG.86879.44	MSTRG.86879.44	45.5813	23.6514	3.03831	7.78437	7.01e-15	1.24e-12
MSTRG.87038.13	MSTRG.87038.13	95.0386	-2.02176	0.495389	-4.08115	4.48e-05	0.00207935
MSTRG.88162.53	MSTRG.88162.53	51.2032	-23.4831	3.01529	-7.78803	6.81e-15	1.22e-12
MSTRG.88232.4	MSTRG.88232.4	121.244	24.986	3.03789	8.22479	1.96e-16	1.17e-13
MSTRG.88232.6	MSTRG.88232.6	45.2061	23.6375	3.03832	7.77979	7.26e-15	1.27e-12
MSTRG.88619.41	MSTRG.88619.41	56.2982	23.9386	3.03818	7.87924	3.29e-15	7.02e-13
MSTRG.89267.10	MSTRG.89267.10	43.1018	-23.2331	3.0154	-7.70481	1.31e-14	1.95e-12
MSTRG.89267.19	MSTRG.89267.19	193.468	25.6249	3.03779	8.43536	3.3e-17	4.68e-14
MSTRG.89267.21	MSTRG.89267.21	89.9478	24.3512	3.03798	8.01559	1.1e-15	3.38e-13
MSTRG.89267.27	MSTRG.89267.27	91.2821	24.5962	3.03797	8.09626	5.67e-16	2.16e-13
MSTRG.89267.3	MSTRG.89267.3	289.493	-25.3103	3.01481	-8.39533	4.65e-17	5.02e-14
MSTRG.89267.7	MSTRG.89267.7	34.9	-8.71291	2.14754	-4.05715	4.97e-05	0.00226123
MSTRG.89506.7	MSTRG.89506.7	56.9011	9.23545	2.40015	3.84787	0.000119149	0.00488483
MSTRG.90135.2	MSTRG.90135.2	25.6627	5.997	1.81597	3.30237	0.000958704	0.0262473
MSTRG.9024.12	MSTRG.9024.12	173.368	-4.24104	1.09041	-3.88941	0.000100489	0.00420496
MSTRG.90799.2	MSTRG.90799.2	52.5993	-2.1411	0.659865	-3.24475	0.00117555	0.0306551
MSTRG.90801.3	MSTRG.90801.3	31.8222	-22.8232	3.01565	-7.56826	3.78e-14	4.41e-12
MSTRG.91327.47	MSTRG.91327.47	41.0315	-23.1775	3.01543	-7.68628	1.51e-14	2.18e-12
MSTRG.91327.52	MSTRG.91327.52	51.2102	23.8072	3.03824	7.83585	4.66e-15	9.2e-13
MSTRG.915.43	MSTRG.915.43	19.1445	-21.9845	3.01627	-7.28866	3.13e-13	2.59e-11
MSTRG.915.46	MSTRG.915.46	50.3841	23.7875	3.03825	7.82935	4.9e-15	9.57e-13
MSTRG.91536.1	MSTRG.91536.1	5.95234	4.823	1.35949	3.54766	0.000388668	0.0127929
MSTRG.91571.9	MSTRG.91571.9	69.5173	24.23	3.03808	7.97543	1.52e-15	4.11e-13
MSTRG.91603.78	MSTRG.91603.78	18.2283	-6.79791	2.03725	-3.3368	0.0008475	0.0237814
MSTRG.91603.8	MSTRG.91603.8	26.5371	22.9189	3.0388	7.5421	4.62e-14	5.24e-12
MSTRG.91678.64	MSTRG.91678.64	79.2685	-23.3837	3.01508	-7.75557	8.8e-15	1.46e-12
MSTRG.92014.33	MSTRG.92014.33	191.536	-25.2631	3.01486	-8.37951	5.31e-17	5.55e-14
MSTRG.92442.36	MSTRG.92442.36	34.8671	7.9487	2.30404	3.4499	0.000560794	0.0171511
MSTRG.93082.2	MSTRG.93082.2	68.072	24.1937	3.03809	7.96347	1.67e-15	4.37e-13
MSTRG.93298.49	MSTRG.93298.49	104.898	24.7862	3.03793	8.1589	3.38e-16	1.59e-13
MSTRG.93860.53	MSTRG.93860.53	26.4306	22.9144	3.03881	7.54058	4.68e-14	5.26e-12
MSTRG.94357.11	MSTRG.94357.11	42.8942	-23.0181	3.0154	-7.63351	2.28e-14	3.02e-12
MSTRG.94479.34	MSTRG.94479.34	16.0856	22.2419	3.03956	7.31748	2.53e-13	2.13e-11
MSTRG.94824.1	MSTRG.94824.1	8.52482	3.95922	0.932612	4.2453	2.18e-05	0.0010928
MSTRG.94919.58	MSTRG.94919.58	36.339	22.4997	3.03849	7.4049	1.31e-13	1.25e-11
MSTRG.94959.33	MSTRG.94959.33	20.4942	22.5637	3.03915	7.42435	1.13e-13	1.12e-11
MSTRG.95035.40	MSTRG.95035.40	22.0877	7.87012	2.2568	3.48729	0.000487949	0.0154131
MSTRG.95292.49	MSTRG.95292.49	31.0985	8.36364	2.33127	3.58759	0.000333747	0.0114023
MSTRG.953.28	MSTRG.953.28	11.4978	3.93083	1.27688	3.07847	0.00208069	0.0474436
MSTRG.95789.20	MSTRG.95789.20	74.5186	24.3225	3.03805	8.00595	1.19e-15	3.59e-13
MSTRG.95835.58	MSTRG.95835.58	148.285	-24.9755	3.01491	-8.28399	1.19e-16	8.97e-14
MSTRG.9595.16	MSTRG.9595.16	10.3159	-3.77515	1.16285	-3.24647	0.00116847	0.0305937
MSTRG.96042.38	MSTRG.96042.38	96.6823	24.6794	3.03795	8.1237	4.52e-16	1.95e-13
MSTRG.96780.106	MSTRG.96780.106	63.5772	24.1068	3.03812	7.93479	2.11e-15	5.12e-13
MSTRG.96780.133	MSTRG.96780.133	87.1192	24.4858	3.03799	8.05989	7.64e-16	2.52e-13
MSTRG.96780.138	MSTRG.96780.138	108.013	24.8305	3.03792	8.17352	3e-16	1.47e-13
MSTRG.96780.88	MSTRG.96780.88	87.6812	23.49	3.03799	7.73209	1.06e-14	1.68e-12
MSTRG.96967.31	MSTRG.96967.31	35.9836	7.9931	2.36272	3.383	0.000716974	0.0207704
MSTRG.97150.15	MSTRG.97150.15	116.218	-10.4486	1.64525	-6.35075	2.14e-10	1.63e-08
MSTRG.97150.16	MSTRG.97150.16	47.7936	23.7172	3.03828	7.80614	5.9e-15	1.1e-12
MSTRG.97331.94	MSTRG.97331.94	38.5331	-5.48446	1.64479	-3.33445	0.000854692	0.0238842
MSTRG.97335.1	MSTRG.97335.1	6.33193	2.22467	0.612266	3.63351	0.000279595	0.00976865
MSTRG.97584.17	MSTRG.97584.17	22.0409	22.6549	3.03904	7.45463	9.01e-14	9.15e-12
MSTRG.98131.20	MSTRG.98131.20	187.788	25.5817	3.0378	8.42113	3.73e-17	4.68e-14
MSTRG.98519.14	MSTRG.98519.14	72.6553	24.2891	3.03806	7.99493	1.3e-15	3.78e-13
MSTRG.98702.43	MSTRG.98702.43	62.1509	3.10614	0.968185	3.20821	0.00133566	0.0338758
MSTRG.98931.25	MSTRG.98931.25	24.9406	22.8367	3.03888	7.51483	5.7e-14	6.17e-12
MSTRG.99429.13	MSTRG.99429.13	40.3959	23.4909	3.0384	7.73134	1.06e-14	1.68e-12
MSTRG.99732.29	MSTRG.99732.29	34.4501	-8.20949	2.42799	-3.38119	0.000721719	0.020867
MSTRG.99889.14	MSTRG.99889.14	24.2977	22.8001	3.03891	7.50271	6.25e-14	6.68e-12

## Sheet: Table S4
Table S4. Differentially expressed miRNA in peripheral blood of schizophrenia patients.
ID	symbol	baseMean	log2FoldChange	lfcSE	stat	pvalue	padj
hsa-miR-16-2-3p	hsa-miR-16-2-3p	24342.3	-5.13979	0.702948	-7.31177	2.64e-13	4.02e-10
hsa-miR-1306-3p	hsa-miR-1306-3p	45.5095	-2.2098	0.333224	-6.63156	3.32e-11	1.69e-08
hsa-miR-1307-3p	hsa-miR-1307-3p	6503.39	-2.0936	0.314898	-6.6485	2.96e-11	1.69e-08
hsa-miR-132-5p	hsa-miR-132-5p	102.722	-2.12137	0.36382	-5.83084	5.51e-09	1.68e-06
hsa-miR-624-5p	hsa-miR-624-5p	77.0445	3.02119	0.548293	5.51017	3.58e-08	9.1e-06
hsa-miR-7-1-3p	hsa-miR-7-1-3p	82.2742	2.11722	0.394451	5.36753	7.98e-08	1.35e-05
novel_miR_1341	novel_miR_1341	155.378	-2.00556	0.425718	-4.711	2.47e-06	0.000288788
novel_miR_27	novel_miR_27	41.2999	-2.76166	0.597974	-4.61836	3.87e-06	0.000373079
hsa-miR-493-3p	hsa-miR-493-3p	79.709	-2.53846	0.560293	-4.5306	5.88e-06	0.000497663
hsa-miR-374a-5p	hsa-miR-374a-5p	638.894	2.56162	0.570578	4.48951	7.14e-06	0.000572224
hsa-miR-370-3p	hsa-miR-370-3p	349.839	-2.60841	0.595936	-4.37699	1.2e-05	0.000850363
novel_miR_1139	novel_miR_1139	21.0317	-3.85733	0.882182	-4.37249	1.23e-05	0.000850363
novel_miR_1799	novel_miR_1799	21.0317	-3.85733	0.882182	-4.37249	1.23e-05	0.000850363
hsa-miR-3912-3p	hsa-miR-3912-3p	6.71249	3.4504	0.79415	4.34477	1.39e-05	0.000923222
hsa-miR-382-5p	hsa-miR-382-5p	55.073	-2.45857	0.584179	-4.20859	2.57e-05	0.00134955
hsa-miR-6855-5p	hsa-miR-6855-5p	8.47071	-2.45643	0.59796	-4.10802	3.99e-05	0.00178757
novel_miR_1754	novel_miR_1754	4.4278	-5.79193	1.42624	-4.06097	4.89e-05	0.00206746
hsa-miR-30b-5p	hsa-miR-30b-5p	9687.07	2.10538	0.526313	4.00023	6.33e-05	0.00253621
hsa-miR-4508	hsa-miR-4508	101.646	-2.38746	0.615113	-3.88133	0.000103885	0.00365161
novel_miR_954	novel_miR_954	9.89884	-2.57254	0.671027	-3.83373	0.000126213	0.00400463
hsa-miR-27a-5p	hsa-miR-27a-5p	70.2192	-2.08177	0.54494	-3.82019	0.00013335	0.00406183
novel_miR_1339	novel_miR_1339	8.2675	2.06059	0.546495	3.77056	0.00016288	0.0046805
novel_miR_172	novel_miR_172	5.69436	-2.64901	0.702133	-3.7728	0.000161424	0.0046805
novel_miR_1441	novel_miR_1441	9.78041	-3.37235	0.919202	-3.66878	0.000243711	0.00608478
novel_miR_1614	novel_miR_1614	9.78041	-3.37235	0.919202	-3.66878	0.000243711	0.00608478
hsa-miR-203a-3p	hsa-miR-203a-3p	24.255	3.28009	0.900945	3.64072	0.000271878	0.00667855
hsa-miR-432-5p	hsa-miR-432-5p	9.67651	-2.19659	0.618993	-3.54865	0.000387214	0.00893526
novel_miR_90	novel_miR_90	5.38855	-2.20019	0.627686	-3.50525	0.000456178	0.01017
hsa-miR-485-5p	hsa-miR-485-5p	4.00282	-3.81835	1.11602	-3.42138	0.000623037	0.0129984
hsa-miR-3064-5p	hsa-miR-3064-5p	6.5405	-2.12351	0.626196	-3.39113	0.000696041	0.0135906
novel_miR_98	novel_miR_98	5.41487	-2.05639	0.609989	-3.37119	0.000748433	0.0144286
novel_miR_1523	novel_miR_1523	3.49345	-4.93291	1.47844	-3.33655	0.000848246	0.0155648
hsa-miR-184	hsa-miR-184	35.6524	2.56438	0.777465	3.29839	0.000972395	0.0172204
novel_miR_166	novel_miR_166	20.9984	2.29603	0.700083	3.27965	0.00103936	0.0174778
hsa-miR-4669	hsa-miR-4669	14.005	-2.02102	0.641912	-3.14844	0.00164142	0.0249708
hsa-miR-548ar-3p	hsa-miR-548ar-3p	16.5513	2.19072	0.708454	3.09225	0.00198644	0.0284482
novel_miR_1544	novel_miR_1544	5.99247	-5.75297	1.86154	-3.09043	0.00199866	0.0284482
novel_miR_1704	novel_miR_1704	6.81576	-2.93657	0.96813	-3.03323	0.00241948	0.0329242
hsa-miR-6780a-5p	hsa-miR-6780a-5p	6.35923	-2.01352	0.692968	-2.90564	0.00366499	0.0446542
hsa-miR-3690	hsa-miR-3690	9.64579	2.13212	0.745218	2.86107	0.00422212	0.048379
hsa-miR-1278	hsa-miR-1278	22.8155	2.01178	0.707719	2.84262	0.00447438	0.0497407
hsa-miR-6850-5p	hsa-miR-6850-5p	3.63426	-2.47032	0.868969	-2.84282	0.00447168	0.0497407
hsa-miR-130a-5p	hsa-miR-130a-5p	34.1734	2.25816	0.79545	2.83885	0.00452764	0.0499681

## Sheet: Table S5
Table S5. Differentially expressed mRNA in peripheral blood of schizophrenia patients.
ID	symbol	baseMean	log2FoldChange	lfcSE	stat	pvalue	padj
ENSG00000005381	MPO	306.949	2.21634	0.564877	3.92358	8.72438e-05	0.00291976
ENSG00000049247	UTS2	166.153	2.14816	0.747088	2.87538	0.00403538	0.0442617
ENSG00000072571	HMMR	28.2784	2.43564	0.80774	3.01538	0.0025666	0.0323795
ENSG00000078114	NEBL	14.9774	2.52963	0.806394	3.13697	0.00170704	0.0243269
ENSG00000086548	CEACAM6	165.86	2.82094	0.698721	4.0373	5.40709e-05	0.0021176
ENSG00000096006	CRISP3	138.598	2.19196	0.706467	3.10271	0.0019176	0.0264086
ENSG00000100101	V9GYY5	45.6632	23.516	3.03828	7.7399	9.94925e-15	1.05803e-11
ENSG00000100448	CTSG	58.2293	3.16873	0.872291	3.63265	0.000280521	0.00692931
ENSG00000101132	PFDN4	39.091	2.2227	0.637433	3.48695	0.000488566	0.0102329
ENSG00000102837	OLFM4	263.208	2.60023	0.809721	3.21127	0.00132149	0.0205155
ENSG00000109819	PPARGC1A	8.5808	3.92734	1.1631	3.37663	0.000733806	0.0136751
ENSG00000110203	FOLR3	711.341	2.67222	0.809122	3.30261	0.00095788	0.0163808
ENSG00000118113	MMP8	218.141	2.24153	0.731531	3.06416	0.00218279	0.0288359
ENSG00000122386	ZNF205	10.527	2.53631	0.888176	2.85564	0.00429501	0.0461594
ENSG00000122481	RWDD3	26.9606	2.26576	0.684525	3.30998	0.00093302	0.0160616
ENSG00000122641	INHBA	37.468	2.21048	0.759129	2.91186	0.00359284	0.0408095
ENSG00000131459	GFPT2	12.4589	-2.53983	0.874485	-2.90437	0.00367996	0.0415584
ENSG00000143341	HMCN1	12.0158	2.34107	0.71012	3.29672	0.000978216	0.0164778
ENSG00000145425	RPS3A	4498.01	2.24982	0.500734	4.49305	7.02099e-06	0.000483454
ENSG00000160321	ZNF208	132.829	2.87296	0.613012	4.68662	2.77749e-06	0.00024699
ENSG00000163682	RPL9	2713.28	2.34216	0.448315	5.22437	1.74752e-07	2.69257e-05
ENSG00000164821	DEFA4	162.516	3.22031	0.912574	3.52882	0.000417425	0.00922153
ENSG00000166803	PCLAF	23.2943	2.10373	0.452156	4.65265	3.27689e-06	0.000283305
ENSG00000169397	RNASE3	54.7157	2.42895	0.749776	3.23958	0.00119708	0.0191491
ENSG00000172216	CEBPB	696.079	-7.39923	1.45501	-5.08535	3.66958e-07	4.92293e-05
ENSG00000172232	AZU1	142.051	2.16985	0.766574	2.83058	0.00464641	0.0486591
ENSG00000188738	FSIP2	40.172	4.07267	1.00095	4.0688	4.72556e-05	0.00193478
ENSG00000196565	HBG2	3802.74	3.74203	0.701185	5.33673	9.46391e-08	1.73267e-05
ENSG00000197140	ADAM32	9.01834	3.126	0.890357	3.51096	0.000446496	0.00969088
ENSG00000197561	ELANE	113.215	2.02913	0.683764	2.96759	0.00300143	0.0362313
ENSG00000206047	DEFA1	2393.38	2.70198	0.78981	3.42105	0.0006238	0.0121649
ENSG00000213934	HBG1	3992.31	3.80057	0.771807	4.92425	8.46829e-07	9.02218e-05
ENSG00000215472	RPL17-C18orf32	89.0175	8.5779	2.64742	3.2401	0.00119487	0.0191491
ENSG00000221944	TIGD1	101.743	2.72875	0.83801	3.25622	0.00112906	0.0183408
ENSG00000225698	IGHV3-72	12.3882	3.5246	1.06043	3.32375	0.000888168	0.0155474
ENSG00000239839	DEFA3	2365.08	2.84285	0.800102	3.55311	0.000380706	0.00864292
ENSG00000241484	ARHGAP8	20.1204	5.21809	1.66078	3.14196	0.00167822	0.0241373
ENSG00000253251	SHLD3	85.702	2.33408	0.517447	4.51077	6.45927e-06	0.000454838
ENSG00000261796	ISY1-RAB43	187.296	-25.3513	3.01488	-8.40873	4.14471e-17	6.44999e-13
ENSG00000264668	A0A0G2JH32	17.7009	-7.79826	2.67131	-2.91927	0.00350854	0.040147
ENSG00000271092	TLCD4-RWDD3	182.862	3.06744	0.765721	4.00596	6.17674e-05	0.00229409
ENSG00000284337	Novel transcript	31.6934	8.24806	1.44404	5.71182	1.11777e-08	2.71793e-06
ENSG00000284931	A0A2R8Y7X9	7138.58	3.08877	0.64078	4.82032	1.43327e-06	0.000137617
ENSG00000285238	A0A2R8Y5N8	79.786	-6.53821	1.31382	-4.9765	6.47441e-07	7.46331e-05
ENSG00000285953	C9JD81	95.7464	9.84325	2.68238	3.66959	0.000242938	0.00625926
Homo_sapiens_newGene_10063	Homo_sapiens_newGene_10063	79.2853	-6.73459	1.80677	-3.72741	0.000193457	0.00530967
Homo_sapiens_newGene_100676	Homo_sapiens_newGene_100676	14.1333	-7.47371	2.2177	-3.37003	0.0007516	0.0138419
Homo_sapiens_newGene_10131	Homo_sapiens_newGene_10131	59.37	-23.7512	3.01526	-7.87701	3.35306e-15	7.45432e-12
Homo_sapiens_newGene_105495	Homo_sapiens_newGene_105495	8.7481	-6.78068	2.3111	-2.93396	0.00334669	0.0389601
Homo_sapiens_newGene_106391	Homo_sapiens_newGene_106391	18.2784	22.2648	2.88086	7.72855	1.0878e-14	1.05803e-11
Homo_sapiens_newGene_109601	Homo_sapiens_newGene_109601	9.9251	-6.96377	2.20628	-3.15634	0.00159765	0.0231711
Homo_sapiens_newGene_110281	Homo_sapiens_newGene_110281	32.768	-8.20216	2.73505	-2.99891	0.00270949	0.0336782
Homo_sapiens_newGene_112989	Homo_sapiens_newGene_112989	29.8981	3.89136	0.832708	4.67314	2.96635e-06	0.000260804
Homo_sapiens_newGene_11626	Homo_sapiens_newGene_11626	24.101	22.649	3.03886	7.4531	9.11735e-14	4.57691e-11
Homo_sapiens_newGene_123631	Homo_sapiens_newGene_123631	595.342	3.75857	1.28634	2.92191	0.00347893	0.0398742
Homo_sapiens_newGene_124980	Homo_sapiens_newGene_124980	38.2988	23.2706	3.03841	7.6588	1.87676e-14	1.27441e-11
Homo_sapiens_newGene_125532	Homo_sapiens_newGene_125532	15.4824	7.21389	2.05914	3.50336	0.000459435	0.00987531
Homo_sapiens_newGene_128412	Homo_sapiens_newGene_128412	24.185	7.8584	1.72414	4.55786	5.16769e-06	0.000393493
Homo_sapiens_newGene_128623	Homo_sapiens_newGene_128623	17.4866	22.2083	2.89204	7.67913	1.60174e-14	1.24632e-11
Homo_sapiens_newGene_128625	Homo_sapiens_newGene_128625	15.9255	22.0846	2.90799	7.59446	3.09075e-14	1.92393e-11
Homo_sapiens_newGene_130280	Homo_sapiens_newGene_130280	15.1324	-7.57268	2.11365	-3.58276	0.000339987	0.0079562
Homo_sapiens_newGene_131426	Homo_sapiens_newGene_131426	16.9816	22.174	2.88709	7.6804	1.58591e-14	1.24632e-11
Homo_sapiens_newGene_131555	Homo_sapiens_newGene_131555	20.6828	7.63295	1.9859	3.84357	0.000121255	0.00373658
Homo_sapiens_newGene_13408	Homo_sapiens_newGene_13408	23.9787	-2.32367	0.709339	-3.27582	0.00105355	0.0174233
Homo_sapiens_newGene_15347	Homo_sapiens_newGene_15347	52.1354	23.6517	3.0382	7.78478	6.98335e-15	9.87953e-12
Homo_sapiens_newGene_15664	Homo_sapiens_newGene_15664	513.81	2.17541	0.67152	3.23953	0.00119728	0.0191491
Homo_sapiens_newGene_16052	Homo_sapiens_newGene_16052	9.00972	-6.82452	2.22178	-3.07164	0.00212887	0.02834
Homo_sapiens_newGene_19190	Homo_sapiens_newGene_19190	13.41	7.00807	2.42506	2.88985	0.00385424	0.0431509
Homo_sapiens_newGene_20358	Homo_sapiens_newGene_20358	28.1228	-22.713	3.01587	-7.53115	5.02953e-14	2.79534e-11
Homo_sapiens_newGene_20359	Homo_sapiens_newGene_20359	23.691	7.82839	1.46866	5.33029	9.80557e-08	1.77091e-05
Homo_sapiens_newGene_2546	Homo_sapiens_newGene_2546	31.966	21.6421	3.03856	7.12247	1.06012e-12	4.85225e-10
Homo_sapiens_newGene_26678	Homo_sapiens_newGene_26678	19.2147	7.52723	1.51134	4.98051	6.34185e-07	7.42044e-05
Homo_sapiens_newGene_27308	Homo_sapiens_newGene_27308	30.5614	-22.8258	3.01578	-7.56879	3.76729e-14	2.17136e-11
Homo_sapiens_newGene_29359	Homo_sapiens_newGene_29359	28.3915	-8.67164	3.01587	-2.87534	0.00403594	0.0442617
Homo_sapiens_newGene_29361	Homo_sapiens_newGene_29361	34.8235	-3.96509	1.13503	-3.49339	0.000476935	0.010057
Homo_sapiens_newGene_29599	Homo_sapiens_newGene_29599	10.3922	6.63928	1.94208	3.41864	0.00062934	0.0122422
Homo_sapiens_newGene_30422	Homo_sapiens_newGene_30422	50.3457	-23.5183	3.01536	-7.7995	6.21541e-15	9.87953e-12
Homo_sapiens_newGene_31106	Homo_sapiens_newGene_31106	18.8887	22.3157	2.87446	7.76344	8.26567e-15	1.05803e-11
Homo_sapiens_newGene_33844	Homo_sapiens_newGene_33844	16.339	-7.68229	2.10708	-3.64593	0.000266425	0.00668726
Homo_sapiens_newGene_366	Homo_sapiens_newGene_366	9.68481	-5.9428	1.97282	-3.01234	0.00259246	0.0326143
Homo_sapiens_newGene_37552	Homo_sapiens_newGene_37552	44.5788	-23.1184	3.01544	-7.66668	1.76503e-14	1.27441e-11
Homo_sapiens_newGene_39352	Homo_sapiens_newGene_39352	37.4027	-8.87769	3.01558	-2.94394	0.00324067	0.038097
Homo_sapiens_newGene_39477	Homo_sapiens_newGene_39477	18.4755	22.2844	2.87745	7.7445	9.59572e-15	1.05803e-11
Homo_sapiens_newGene_39510	Homo_sapiens_newGene_39510	19.4279	-22.1968	2.68788	-8.2581	1.48015e-16	1.1517e-12
Homo_sapiens_newGene_41414	Homo_sapiens_newGene_41414	19.0467	22.3289	2.8649	7.79394	6.49514e-15	9.87953e-12
Homo_sapiens_newGene_41479	Homo_sapiens_newGene_41479	71.8403	24.1285	3.03804	7.94211	1.98777e-15	5.15561e-12
Homo_sapiens_newGene_44589	Homo_sapiens_newGene_44589	23.1567	-22.4405	3.01613	-7.44018	1.00546e-13	4.88967e-11
Homo_sapiens_newGene_44606	Homo_sapiens_newGene_44606	19.2513	7.52879	2.50901	3.0007	0.00269361	0.0335343
Homo_sapiens_newGene_48089	Homo_sapiens_newGene_48089	18.9304	22.321	2.86419	7.79312	6.53746e-15	9.87953e-12
Homo_sapiens_newGene_48275	Homo_sapiens_newGene_48275	171.124	2.48004	0.875273	2.83345	0.0046048	0.0483535
Homo_sapiens_newGene_48728	Homo_sapiens_newGene_48728	15.4841	7.21395	1.91402	3.769	0.000163905	0.00469739
Homo_sapiens_newGene_52519	Homo_sapiens_newGene_52519	33.7571	23.0884	3.03851	7.59858	2.99404e-14	1.92393e-11
Homo_sapiens_newGene_58774	Homo_sapiens_newGene_58774	111.443	10.0623	1.79999	5.59019	2.26828e-08	5.19102e-06
Homo_sapiens_newGene_59064	Homo_sapiens_newGene_59064	35.4904	8.41141	1.82525	4.60835	4.0587e-06	0.000330689
Homo_sapiens_newGene_62357	Homo_sapiens_newGene_62357	19.756	-7.47148	1.86456	-4.00709	6.14703e-05	0.00229401
Homo_sapiens_newGene_62697	Homo_sapiens_newGene_62697	44.9473	23.4916	3.03829	7.73185	1.05996e-14	1.05803e-11
Homo_sapiens_newGene_64281	Homo_sapiens_newGene_64281	23.047	22.3986	3.03892	7.37057	1.69904e-13	8.01228e-11
Homo_sapiens_newGene_69907	Homo_sapiens_newGene_69907	9.36104	-6.8773	2.28854	-3.0051	0.00265496	0.0331339
Homo_sapiens_newGene_72132	Homo_sapiens_newGene_72132	67.27	-4.45678	1.37892	-3.23208	0.00122891	0.0194831
Homo_sapiens_newGene_73375	Homo_sapiens_newGene_73375	20.5173	7.62124	2.30919	3.3004	0.00096547	0.0164025
Homo_sapiens_newGene_75465	Homo_sapiens_newGene_75465	8.08174	-3.07944	1.03534	-2.97432	0.00293642	0.0357563
Homo_sapiens_newGene_75601	Homo_sapiens_newGene_75601	91.7578	24.4629	3.03796	8.05241	8.11811e-16	3.15835e-12
Homo_sapiens_newGene_8056	Homo_sapiens_newGene_8056	84.0951	24.3471	3.03798	8.01424	1.1082e-15	3.44916e-12
Homo_sapiens_newGene_84255	Homo_sapiens_newGene_84255	26.5366	22.7751	3.03875	7.49489	6.63561e-14	3.56081e-11
Homo_sapiens_newGene_85557	Homo_sapiens_newGene_85557	18.1095	7.44121	2.32691	3.19789	0.00138438	0.0211629
Homo_sapiens_newGene_85571	Homo_sapiens_newGene_85571	12.6647	-7.31647	2.16396	-3.38105	0.000722088	0.01349
Homo_sapiens_newGene_8611	Homo_sapiens_newGene_8611	40.174	-23.207	3.01552	-7.69585	1.40555e-14	1.21518e-11
Homo_sapiens_newGene_93888	Homo_sapiens_newGene_93888	306.688	-3.11947	0.633229	-4.92629	8.38065e-07	9.02218e-05
Homo_sapiens_newGene_9563	Homo_sapiens_newGene_9563	24.694	22.6719	3.03883	7.46071	8.60559e-14	4.464e-11
Homo_sapiens_newGene_97935	Homo_sapiens_newGene_97935	19.0749	-7.90687	2.1218	-3.72648	0.000194169	0.00531982
Homo_sapiens_newGene_98197	Homo_sapiens_newGene_98197	15.2477	22.0226	2.90786	7.57345	3.63428e-14	2.17136e-11
Homo_sapiens_newGene_9886	Homo_sapiens_newGene_9886	8.29209	6.31453	2.11918	2.9797	0.00288528	0.035244

## Sheet: Table S6
Table S6. Identification of lncRNA/miRNA/mRNA network.
miRNA	ceRNA	species	database	type	miRNA_log2FC	ceRNA_log2FC
hsa-miR-1278	CEBPB	Homo sapiens	RNAInter	miRNA-mRNA	2.01178	-7.39923
hsa-miR-203a-3p	CEBPB	Homo sapiens	RNAInter	miRNA-mRNA	3.28009	-7.39923
hsa-miR-374a-5p	CEBPB	Homo sapiens	miRDB_6.0;RNAInter;miRTarBase_9.0	miRNA-mRNA	2.56162	-7.39923
hsa-miR-1306-3p	CEACAM6	Homo sapiens	miRWalk	miRNA-mRNA	-2.2098	2.82094
hsa-miR-3064-5p	CEACAM6	Homo sapiens	miRWalk	miRNA-mRNA	-2.12351	2.82094
hsa-miR-4669	CEACAM6	Homo sapiens	miRWalk	miRNA-mRNA	-2.02102	2.82094
hsa-miR-1306-3p	NEBL	Homo sapiens	miRWalk	miRNA-mRNA	-2.2098	2.52963
hsa-miR-1307-3p	NEBL	Homo sapiens	miRWalk	miRNA-mRNA	-2.0936	2.52963
hsa-miR-4508	NEBL	Homo sapiens	miRWalk	miRNA-mRNA	-2.38746	2.52963
hsa-miR-4669	NEBL	Homo sapiens	miRWalk	miRNA-mRNA	-2.02102	2.52963
hsa-miR-485-5p	NEBL	Homo sapiens	miRWalk	miRNA-mRNA	-3.81835	2.52963
hsa-miR-1306-3p	PPARGC1A	Homo sapiens	miRWalk	miRNA-mRNA	-2.2098	3.92734
hsa-miR-1307-3p	PPARGC1A	Homo sapiens	miRWalk	miRNA-mRNA	-2.0936	3.92734
hsa-miR-3064-5p	PPARGC1A	Homo sapiens	miRWalk	miRNA-mRNA	-2.12351	3.92734
hsa-miR-370-3p	PPARGC1A	Homo sapiens	RNAInter	miRNA-mRNA	-2.60841	3.92734
hsa-miR-432-5p	PPARGC1A	Homo sapiens	RNAInter	miRNA-mRNA	-2.19659	3.92734
hsa-miR-4508	PPARGC1A	Homo sapiens	miRWalk	miRNA-mRNA	-2.38746	3.92734
hsa-miR-4669	PPARGC1A	Homo sapiens	miRWalk	miRNA-mRNA	-2.02102	3.92734
hsa-miR-485-5p	PPARGC1A	Homo sapiens	miRDB_6.0;TargetSCAN_8.0;RNAInter;miRTarBase_9.0	miRNA-mRNA	-3.81835	3.92734
hsa-miR-6850-5p	PPARGC1A	Homo sapiens	miRWalk	miRNA-mRNA	-2.47032	3.92734
hsa-miR-1307-3p	ADAM32	Homo sapiens	miRWalk	miRNA-mRNA	-2.0936	3.126
hsa-miR-27a-5p	ADAM32	Homo sapiens	miRWalk	miRNA-mRNA	-2.08177	3.126
hsa-miR-4508	ADAM32	Homo sapiens	miRWalk	miRNA-mRNA	-2.38746	3.126
hsa-miR-6850-5p	ADAM32	Homo sapiens	miRWalk	miRNA-mRNA	-2.47032	3.126
hsa-miR-1307-3p	ARHGAP8	Homo sapiens	miRWalk	miRNA-mRNA	-2.0936	5.21809
hsa-miR-27a-5p	ARHGAP8	Homo sapiens	miRWalk	miRNA-mRNA	-2.08177	5.21809
hsa-miR-3064-5p	ARHGAP8	Homo sapiens	miRWalk	miRNA-mRNA	-2.12351	5.21809
hsa-miR-432-5p	ARHGAP8	Homo sapiens	miRWalk	miRNA-mRNA	-2.19659	5.21809
hsa-miR-485-5p	ARHGAP8	Homo sapiens	miRWalk	miRNA-mRNA	-3.81835	5.21809
hsa-miR-6850-5p	ARHGAP8	Homo sapiens	miRWalk	miRNA-mRNA	-2.47032	5.21809
hsa-miR-1307-3p	ELANE	Homo sapiens	miRWalk	miRNA-mRNA	-2.0936	2.02913
hsa-miR-1307-3p	HBG1	Homo sapiens	miRWalk	miRNA-mRNA	-2.0936	3.80057
hsa-miR-132-5p	HBG1	Homo sapiens	miRWalk	miRNA-mRNA	-2.12137	3.80057
hsa-miR-1307-3p	HBG2	Homo sapiens	miRWalk	miRNA-mRNA	-2.0936	3.74203
hsa-miR-4508	HBG2	Homo sapiens	miRWalk	miRNA-mRNA	-2.38746	3.74203
hsa-miR-382-5p	THUMPD3-AS1	Homo sapiens	ENCORI	miRNA-lncRNA	-2.45857	24.0002
hsa-miR-485-5p	THUMPD3-AS1	Homo sapiens	ENCORI	miRNA-lncRNA	-3.81835	24.0002
hsa-miR-6855-5p	ZNF208	Homo sapiens	miRWalk	miRNA-mRNA	-2.45643	2.87296
hsa-miR-3690	ISY1-RAB43	Homo sapiens	miRWalk	miRNA-mRNA	2.13212	-25.3513
hsa-miR-370-3p	PCLAF	Homo sapiens	miRWalk	miRNA-mRNA	-2.60841	2.10373
hsa-miR-4669	PCLAF	Homo sapiens	miRWalk	miRNA-mRNA	-2.02102	2.10373
hsa-miR-6780a-5p	PCLAF	Homo sapiens	miRWalk	miRNA-mRNA	-2.01352	2.10373
hsa-miR-370-3p	RPL9	Homo sapiens	miRWalk	miRNA-mRNA	-2.60841	2.34216
hsa-miR-4669	RPL9	Homo sapiens	miRWalk	miRNA-mRNA	-2.02102	2.34216
hsa-miR-485-5p	RPL9	Homo sapiens	miRWalk	miRNA-mRNA	-3.81835	2.34216
hsa-miR-432-5p	TIGD1	Homo sapiens	miRWalk	miRNA-mRNA	-2.19659	2.72875
hsa-miR-4669	TIGD1	Homo sapiens	miRWalk	miRNA-mRNA	-2.02102	2.72875
hsa-miR-27a-5p	MPO	Homo sapiens	miRWalk	miRNA-mRNA	-2.08177	2.21634
hsa-miR-27a-5p	RNASE3	Homo sapiens	miRWalk	miRNA-mRNA	-2.08177	2.42895
hsa-miR-6855-5p	RNASE3	Homo sapiens	miRWalk	miRNA-mRNA	-2.45643	2.42895
hsa-miR-27a-5p	RWDD3	Homo sapiens	miRWalk	miRNA-mRNA	-2.08177	2.26576
hsa-miR-432-5p	RWDD3	Homo sapiens	RNAInter	miRNA-mRNA	-2.19659	2.26576
hsa-miR-4508	RWDD3	Homo sapiens	miRWalk	miRNA-mRNA	-2.38746	2.26576
hsa-miR-485-5p	RWDD3	Homo sapiens	miRWalk	miRNA-mRNA	-3.81835	2.26576
hsa-miR-493-3p	RWDD3	Homo sapiens	miRWalk	miRNA-mRNA	-2.53846	2.26576
hsa-miR-6850-5p	RWDD3	Homo sapiens	miRWalk	miRNA-mRNA	-2.47032	2.26576
hsa-miR-6855-5p	RWDD3	Homo sapiens	miRWalk	miRNA-mRNA	-2.45643	2.26576
hsa-miR-27a-5p	TLCD4-RWDD3	Homo sapiens	miRWalk	miRNA-mRNA	-2.08177	3.06744
hsa-miR-4669	TLCD4-RWDD3	Homo sapiens	miRWalk	miRNA-mRNA	-2.02102	3.06744
hsa-miR-485-5p	TLCD4-RWDD3	Homo sapiens	miRWalk	miRNA-mRNA	-3.81835	3.06744
hsa-miR-6780a-5p	TLCD4-RWDD3	Homo sapiens	miRWalk	miRNA-mRNA	-2.01352	3.06744
hsa-miR-6855-5p	TLCD4-RWDD3	Homo sapiens	miRWalk	miRNA-mRNA	-2.45643	3.06744
hsa-miR-3064-5p	MIR29B2CHG	Homo sapiens	ENCORI	miRNA-lncRNA	-2.12351	27.7982
hsa-miR-485-5p	MIR29B2CHG	Homo sapiens	ENCORI	miRNA-lncRNA	-3.81835	27.7982
hsa-miR-3064-5p	RPS3A	Homo sapiens	miRWalk	miRNA-mRNA	-2.12351	2.24982
hsa-miR-3064-5p	UTS2	Homo sapiens	miRWalk	miRNA-mRNA	-2.12351	2.14816
hsa-miR-370-3p	UTS2	Homo sapiens	miRWalk	miRNA-mRNA	-2.60841	2.14816
hsa-miR-485-5p	UTS2	Homo sapiens	miRWalk	miRNA-mRNA	-3.81835	2.14816
hsa-miR-30b-5p	GFPT2	Homo sapiens	miRDB_6.0;RNAInter;miRTarBase_9.0	miRNA-mRNA	2.10538	-2.53983
hsa-miR-4508	PFDN4	Homo sapiens	miRWalk	miRNA-mRNA	-2.38746	2.2227
hsa-miR-485-5p	PFDN4	Homo sapiens	miRWalk	miRNA-mRNA	-3.81835	2.2227
hsa-miR-3690	LINC00174	Homo sapiens	ENCORI	miRNA-lncRNA	2.13212	-6.92979
hsa-miR-370-3p	DEFA4	Homo sapiens	miRWalk	miRNA-mRNA	-2.60841	3.22031
hsa-miR-4508	DEFA4	Homo sapiens	miRWalk	miRNA-mRNA	-2.38746	3.22031
hsa-miR-493-3p	DEFA4	Homo sapiens	miRWalk	miRNA-mRNA	-2.53846	3.22031
hsa-miR-6780a-5p	DEFA4	Homo sapiens	miRWalk	miRNA-mRNA	-2.01352	3.22031
hsa-miR-370-3p	INHBA	Homo sapiens	miRWalk	miRNA-mRNA	-2.60841	2.21048
hsa-miR-6850-5p	INHBA	Homo sapiens	miRWalk	miRNA-mRNA	-2.47032	2.21048
hsa-miR-370-3p	ZNF205	Homo sapiens	miRWalk	miRNA-mRNA	-2.60841	2.53631
hsa-miR-4669	ZNF205	Homo sapiens	miRWalk	miRNA-mRNA	-2.02102	2.53631
hsa-miR-382-5p	HMMR	Homo sapiens	RNAInter	miRNA-mRNA	-2.45857	2.43564
hsa-miR-432-5p	HMMR	Homo sapiens	miRWalk	miRNA-mRNA	-2.19659	2.43564
hsa-miR-4669	HMMR	Homo sapiens	miRWalk	miRNA-mRNA	-2.02102	2.43564
hsa-miR-493-3p	HMMR	Homo sapiens	miRWalk	miRNA-mRNA	-2.53846	2.43564
hsa-miR-6780a-5p	HMMR	Homo sapiens	miRWalk	miRNA-mRNA	-2.01352	2.43564
hsa-miR-382-5p	AZU1	Homo sapiens	miRWalk	miRNA-mRNA	-2.45857	2.16985
hsa-miR-432-5p	RPL17-C18orf32	Homo sapiens	miRWalk	miRNA-mRNA	-2.19659	8.5779
hsa-miR-6780a-5p	DEFA1	Homo sapiens	miRWalk	miRNA-mRNA	-2.01352	2.70198
hsa-miR-6855-5p	DEFA1	Homo sapiens	miRWalk	miRNA-mRNA	-2.45643	2.70198
hsa-miR-6780a-5p	DEFA3	Homo sapiens	miRWalk	miRNA-mRNA	-2.01352	2.84285
hsa-miR-6780a-5p	SHLD3	Homo sapiens	miRWalk	miRNA-mRNA	-2.01352	2.33408
hsa-miR-6850-5p	FSIP2	Homo sapiens	miRWalk	miRNA-mRNA	-2.47032	4.07267
hsa-miR-6855-5p	FSIP2	Homo sapiens	miRWalk	miRNA-mRNA	-2.45643	4.07267

## Sheet: Table S7
Table S7. LncRNA/miRNA/mRNA axis after filtering with ceRNAxis.
miRNA	ceRNA	species	database	type	miRNA_log2FC	ceRNA_log2FC
hsa-miR-3064-5p	CEACAM6	Homo sapiens	miRWalk	miRNA-mRNA	-2.12351	2.82094
hsa-miR-485-5p	NEBL	Homo sapiens	miRWalk	miRNA-mRNA	-3.81835	2.52963
hsa-miR-3064-5p	PPARGC1A	Homo sapiens	miRWalk	miRNA-mRNA	-2.12351	3.92734
hsa-miR-485-5p	PPARGC1A	Homo sapiens	miRDB_6.0;TargetSCAN_8.0;RNAInter;miRTarBase_9.0	miRNA-mRNA	-3.81835	3.92734
hsa-miR-3064-5p	ARHGAP8	Homo sapiens	miRWalk	miRNA-mRNA	-2.12351	5.21809
hsa-miR-485-5p	ARHGAP8	Homo sapiens	miRWalk	miRNA-mRNA	-3.81835	5.21809
hsa-miR-382-5p	THUMPD3-AS1	Homo sapiens	ENCORI	miRNA-lncRNA	-2.45857	24.0002
hsa-miR-485-5p	THUMPD3-AS1	Homo sapiens	ENCORI	miRNA-lncRNA	-3.81835	24.0002
hsa-miR-3690	ISY1-RAB43	Homo sapiens	miRWalk	miRNA-mRNA	2.13212	-25.3513
hsa-miR-485-5p	RPL9	Homo sapiens	miRWalk	miRNA-mRNA	-3.81835	2.34216
hsa-miR-485-5p	RWDD3	Homo sapiens	miRWalk	miRNA-mRNA	-3.81835	2.26576
hsa-miR-485-5p	TLCD4-RWDD3	Homo sapiens	miRWalk	miRNA-mRNA	-3.81835	3.06744
hsa-miR-3064-5p	MIR29B2CHG	Homo sapiens	ENCORI	miRNA-lncRNA	-2.12351	27.7982
hsa-miR-485-5p	MIR29B2CHG	Homo sapiens	ENCORI	miRNA-lncRNA	-3.81835	27.7982
hsa-miR-3064-5p	RPS3A	Homo sapiens	miRWalk	miRNA-mRNA	-2.12351	2.24982
hsa-miR-3064-5p	UTS2	Homo sapiens	miRWalk	miRNA-mRNA	-2.12351	2.14816
hsa-miR-485-5p	UTS2	Homo sapiens	miRWalk	miRNA-mRNA	-3.81835	2.14816
hsa-miR-485-5p	PFDN4	Homo sapiens	miRWalk	miRNA-mRNA	-3.81835	2.2227
hsa-miR-3690	LINC00174	Homo sapiens	ENCORI	miRNA-lncRNA	2.13212	-6.92979
hsa-miR-382-5p	HMMR	Homo sapiens	RNAInter	miRNA-mRNA	-2.45857	2.43564
hsa-miR-382-5p	AZU1	Homo sapiens	miRWalk	miRNA-mRNA	-2.45857	2.16985

## Sheet: Table S8
Table S8. Benchmarking ceRNAxis against DLRAPom in SCZ data.
(a) DLRAPom: SCZ_miRNA_lncRNA
miRNAid	miRNAname	geneID	geneName	geneType	chromosome	start	end	strand	clipExpNum	degraExpNum	RBP	merClass	miRseq	align	targetSeq	TDMDScore	phyloP	pancancerNum	transcript_id
MIMAT0000420	hsa-miR-30b-5p	ENSG00000247556	OIP5-AS1	lncRNA	chr15	41299648	41299672	+	16	0	AGO1-4,AGO2	7mer-m8	ucGACUCACA---UCCUACAAAUGu	||| || | :| ||||||||	cuCUGUGUUUUCCGGAAUGUUUACu	0.9734	0.301	8	['ENST00000500949', 'ENST00000707007', 'ENST00000558457', 'ENST00000707002', 'ENST00000557993', 'ENST00000501665', 'ENST00000707025', 'ENST00000707056', 'ENST00000707014', 'ENST00000561275', 'ENST00000707005', 'ENST00000561226', 'ENST00000707026', 'ENST00000707034', 'ENST00000707009', 'ENST00000707004', 'ENST00000707017', 'ENST00000707035', 'ENST00000707015', 'ENST00000560706', 'ENST00000707010',…
MIMAT0000244	hsa-miR-30c-5p	ENSG00000247556	OIP5-AS1	lncRNA	chr15	41299650	41299672	+	16	0	AGO1-4,AGO2	7mer-m8	cgacucucacaUCCUACAAAUGu	| :| ||||||||	cuguguuuuccGGAAUGUUUACu	0.0991	0.323	6	['ENST00000500949', 'ENST00000707007', 'ENST00000558457', 'ENST00000707002', 'ENST00000557993', 'ENST00000501665', 'ENST00000707025', 'ENST00000707056', 'ENST00000707014', 'ENST00000561275', 'ENST00000707005', 'ENST00000561226', 'ENST00000707026', 'ENST00000707034', 'ENST00000707009', 'ENST00000707004', 'ENST00000707017', 'ENST00000707035', 'ENST00000707015', 'ENST00000560706', 'ENST00000707010',…
MIMAT0000245	hsa-miR-30d-5p	ENSG00000247556	OIP5-AS1	lncRNA	chr15	41299651	41299672	+	16	0	AGO1-4,AGO2	7mer-m8	gaaggucAGCCCCUACAAAUGu	| || || ||||||||	uguguuuUCCGGAAUGUUUACu	0.8226	0.395	5	['ENST00000500949', 'ENST00000707007', 'ENST00000558457', 'ENST00000707002', 'ENST00000557993', 'ENST00000501665', 'ENST00000707025', 'ENST00000707056', 'ENST00000707014', 'ENST00000561275', 'ENST00000707005', 'ENST00000561226', 'ENST00000707026', 'ENST00000707034', 'ENST00000707009', 'ENST00000707004', 'ENST00000707017', 'ENST00000707035', 'ENST00000707015', 'ENST00000560706', 'ENST00000707010',…
MIMAT0000090	hsa-miR-32-5p	ENSG00000247556	OIP5-AS1	lncRNA	chr15	41300490	41300511	+	64	0	AGO1,AGO1-4,AGO2,AGO3,AGO4	8mer	acgUUGAAUCAUUACACGUUAu	| ||| :| |||||||||	uaaAACCGGGAUAUGUGCAAUa	1.1575	4.289	7	['ENST00000500949', 'ENST00000707007', 'ENST00000558457', 'ENST00000707002', 'ENST00000557993', 'ENST00000501665', 'ENST00000707025', 'ENST00000707056', 'ENST00000707014', 'ENST00000561275', 'ENST00000707005', 'ENST00000561226', 'ENST00000707026', 'ENST00000707034', 'ENST00000707009', 'ENST00000707004', 'ENST00000707017', 'ENST00000707035', 'ENST00000707015', 'ENST00000560706', 'ENST00000707010',…
MIMAT0000092	hsa-miR-92a-3p	ENSG00000247556	OIP5-AS1	lncRNA	chr15	41300490	41300511	+	64	0	AGO1,AGO1-4,AGO2,AGO3,AGO4	8mer	uguccGGCCCUGUUCACGUUAu	| ||||||:| |||||||	uaaaaCCGGGAUAUGUGCAAUa	1.6289	4.289	5	['ENST00000500949', 'ENST00000707007', 'ENST00000558457', 'ENST00000707002', 'ENST00000557993', 'ENST00000501665', 'ENST00000707025', 'ENST00000707056', 'ENST00000707014', 'ENST00000561275', 'ENST00000707005', 'ENST00000561226', 'ENST00000707026', 'ENST00000707034', 'ENST00000707009', 'ENST00000707004', 'ENST00000707017', 'ENST00000707035', 'ENST00000707015', 'ENST00000560706', 'ENST00000707010',…
MIMAT0000707	hsa-miR-363-3p	ENSG00000247556	OIP5-AS1	lncRNA	chr15	41300491	41300511	+	64	0	AGO1,AGO1-4,AGO2,AGO3,AGO4	8mer	augucuaCCUAUGGCACGUUAa	| | ||||| :|||||||	aaaaccgGGAUA-UGUGCAAUa	1.3008	4.482	5	['ENST00000500949', 'ENST00000707007', 'ENST00000558457', 'ENST00000707002', 'ENST00000557993', 'ENST00000501665', 'ENST00000707025', 'ENST00000707056', 'ENST00000707014', 'ENST00000561275', 'ENST00000707005', 'ENST00000561226', 'ENST00000707026', 'ENST00000707034', 'ENST00000707009', 'ENST00000707004', 'ENST00000707017', 'ENST00000707035', 'ENST00000707015', 'ENST00000560706', 'ENST00000707010',…
MIMAT0003311	hsa-miR-641	ENSG00000247556	OIP5-AS1	lncRNA	chr15	41300574	41300597	+	65	0	AGO1,AGO1-4,AGO2,AGO3	7mer-m8	cuccacugagauaGGAUACAGAAa	| | | || |||||||	aacaacaaaaucaCCAAUGUCUUc	0.4634	6.425	3	['ENST00000500949', 'ENST00000707007', 'ENST00000558457', 'ENST00000707002', 'ENST00000557993', 'ENST00000501665', 'ENST00000707025', 'ENST00000707056', 'ENST00000707014', 'ENST00000561275', 'ENST00000707005', 'ENST00000561226', 'ENST00000707026', 'ENST00000707034', 'ENST00000707009', 'ENST00000707004', 'ENST00000707017', 'ENST00000707035', 'ENST00000707015', 'ENST00000560706', 'ENST00000707010',…
MIMAT0005919	hsa-miR-548o-3p	ENSG00000247556	OIP5-AS1	lncRNA	chr15	41300603	41300622	+	40	0	AGO1-4,AGO2	7mer-m8	cgUUUUCAUUGACGUCAAAACc	|:| ||: | :|||||||	ugAGAUGUG--UAUAGUUUUGu	0.8903	5.332	2	['ENST00000500949', 'ENST00000707007', 'ENST00000558457', 'ENST00000707002', 'ENST00000557993', 'ENST00000501665', 'ENST00000707025', 'ENST00000707056', 'ENST00000707014', 'ENST00000561275', 'ENST00000707005', 'ENST00000561226', 'ENST00000707026', 'ENST00000707034', 'ENST00000707009', 'ENST00000707004', 'ENST00000707017', 'ENST00000707035', 'ENST00000707015', 'ENST00000560706', 'ENST00000707010',…
MIMAT0003245	hsa-miR-580-3p	ENSG00000247556	OIP5-AS1	lncRNA	chr15	41303635	41303656	+	13	0	AGO1-4,AGO2	7mer-m8	ggauUACU-AAGUAGUAAGAGUu	| | || ||:| ||||||||	cuccAGGAGUUUA-CAUUCUCAu	1.1141	2.055	4	['ENST00000500949', 'ENST00000707007', 'ENST00000558457', 'ENST00000707002', 'ENST00000557993', 'ENST00000501665', 'ENST00000707025', 'ENST00000707056', 'ENST00000707014', 'ENST00000561275', 'ENST00000707005', 'ENST00000561226', 'ENST00000707026', 'ENST00000707034', 'ENST00000707009', 'ENST00000707004', 'ENST00000707017', 'ENST00000707035', 'ENST00000707015', 'ENST00000560706', 'ENST00000707010',…
MIMAT0000100	hsa-miR-29b-3p	ENSG00000247556	OIP5-AS1	lncRNA	chr15	41303641	41303663	+	11	0	AGO1-4,AGO2	7mer-m8	uugugacuaAAGUUUACCACGAu	| | ||| ||||||||	gaguuuacaUUCUCAUGGUGCUg	0.7826	2.513	15	['ENST00000500949', 'ENST00000707007', 'ENST00000558457', 'ENST00000707002', 'ENST00000557993', 'ENST00000501665', 'ENST00000707025', 'ENST00000707056', 'ENST00000707014', 'ENST00000561275', 'ENST00000707005', 'ENST00000561226', 'ENST00000707026', 'ENST00000707034', 'ENST00000707009', 'ENST00000707004', 'ENST00000707017', 'ENST00000707035', 'ENST00000707015', 'ENST00000560706', 'ENST00000707010',…
MIMAT0000244	hsa-miR-30c-5p	ENSG00000247556	OIP5-AS1	lncRNA	chr15	41306275	41306300	+	18	0	AGO1,AGO1-4,AGO2	7mer-m8	cgACUCUC-AC-A-UCCUACAAAUGu	| |||| || | | :|||||||	aaUAAGAGUUGCUCACUGUGUUUACu	1.2046	0.314	6	['ENST00000500949', 'ENST00000707007', 'ENST00000558457', 'ENST00000707002', 'ENST00000557993', 'ENST00000501665', 'ENST00000707025', 'ENST00000707056', 'ENST00000707014', 'ENST00000561275', 'ENST00000707005', 'ENST00000561226', 'ENST00000707026', 'ENST00000707034', 'ENST00000707009', 'ENST00000707004', 'ENST00000707017', 'ENST00000707035', 'ENST00000707015', 'ENST00000560706', 'ENST00000707010',…
MIMAT0000420	hsa-miR-30b-5p	ENSG00000247556	OIP5-AS1	lncRNA	chr15	41306276	41306300	+	18	0	AGO1,AGO1-4,AGO2	7mer-m8	ucgaCUC-AC-A-UCCUACAAAUGu	| ||| || | | :|||||||	auaaGAGUUGCUCACUGUGUUUACu	1.0443	0.3	8	['ENST00000500949', 'ENST00000707007', 'ENST00000558457', 'ENST00000707002', 'ENST00000557993', 'ENST00000501665', 'ENST00000707025', 'ENST00000707056', 'ENST00000707014', 'ENST00000561275', 'ENST00000707005', 'ENST00000561226', 'ENST00000707026', 'ENST00000707034', 'ENST00000707009', 'ENST00000707004', 'ENST00000707017', 'ENST00000707035', 'ENST00000707015', 'ENST00000560706', 'ENST00000707010',…
MIMAT0000245	hsa-miR-30d-5p	ENSG00000247556	OIP5-AS1	lncRNA	chr15	41306279	41306300	+	18	0	AGO1,AGO1-4,AGO2	7mer-m8	gaaggucagccccUACAAAUGu	| :|||||||	agaguugcucacuGUGUUUACu	-0.0378	0.323	5	['ENST00000500949', 'ENST00000707007', 'ENST00000558457', 'ENST00000707002', 'ENST00000557993', 'ENST00000501665', 'ENST00000707025', 'ENST00000707056', 'ENST00000707014', 'ENST00000561275', 'ENST00000707005', 'ENST00000561226', 'ENST00000707026', 'ENST00000707034', 'ENST00000707009', 'ENST00000707004', 'ENST00000707017', 'ENST00000707035', 'ENST00000707015', 'ENST00000560706', 'ENST00000707010',…
(b) DLRAPom: SCZ_miRNA_mRNA
mirnaid	refseqid	genesymbol	duplex	start	end	bindingp	energy	seed	accessibility	au	phylopstem	phylopflank	me	number_of_pairings	binding_region_length	longest_consecutive_pairings	position	validated	TargetScan	miRDB
hsa-miR-485-5p	NM_001330753	PPARGC1A	AGAGGCTGGCCGTGATGAATTC#ATTCATGGGTGTCAGCTTTG#.(((((((((..(.((((((..#)))))).)..))))))))).	2776	2796	1	-18.3	1	0.000411159	0.559	2.84446	2.99001	-10.8217	16	20	9	3UTR	MIRT731335	1	1
hsa-miR-6884-5p	NM_001330753	PPARGC1A	AGAGGCTGAGAAGGTGATGTTG#AAGGAAACCTTTTCATGCCTTTA#(((((((((((((((.......#.))))))))).)))))).	5899	5922	0.961538	-20.6	1	0.000631722	0.632	6.63721	6.31709	-4.17062	15	18	9	3UTR		1	1
hsa-miR-320b	NM_001353130	PBX1	AAAAGCTGGGTTGAGAGGGCAA#TTGCCCTATTCATTCCAGG#.....(((((.(((((((((((#))))))).)))).))))).	1836	1855	1	-22.3	0	0.00952063	0.471	0.426218	0.795299	-16.4904	16	19	7	3UTR		1	1
hsa-miR-320b	NM_001353131	PBX1	AAAAGCTGGGTTGAGAGGGCAA#CCAGTCTCAGCTCAGCC#....((((((((((((.((...#))..)))))))))))).	2611	2628	1	-22	0	0.0799606	0.485	2.23269	2.22754	-9.54656	14	17	12	3UTR		1	1
hsa-miR-320c	NM_001353131	PBX1	AAAAGCTGGGTTGAGAGGGT#ACCAGTCTCAGCTCAGCC#....((((((((((((.(((#)))..)))))))))))).	2610	2628	1	-23.3	0	0.0799606	0.485	2.23269	2.22754	-9.54656	15	18	12	3UTR		1	1
hsa-miR-320d	NM_001353131	PBX1	AAAAGCTGGGTTGAGAGGA#CCAGTCTCAGCTCAGCC#....((((((((((((((.#))..)))))))))))).	2611	2628	0.961538	-21.3	0	0.0799606	0.485	2.31918	2.32726	-9.54656	14	17	12	3UTR		1	1
hsa-miR-4429	NM_001353131	PBX1	AAAAGCTGGGCTGAGAGGCG#CACCAGTCTCAGCTCAGCC#....((((((((((((((.(#).))..)))))))))))).	2609	2628	1	-23	0	0.0799606	0.485	2.31918	2.32726	-9.54656	15	19	12	3UTR		1	1
hsa-miR-4429	NM_001353131	PBX1	AAAAGCTGGGCTGAGAGGCG#GCCTCTCTTCCGGA#.....(((((..(((((((.#))))))).))))).	1823	1837	1	-20.7	0	0.00234893	0.574	1.22029	1.73693	-19.8372	12	14	7	3UTR		1	1
hsa-miR-139-5p	NM_001369007	AP1S2	TCTACAGTGCACGTGTCTCCAGT#GCTGGAGTACTGACATGCATCAAAATGTAGT#.((((((((((.(((((((((((#))))))).))..)).))))).....))))).	616	647	1	-20.8	1	0.00268349	0.662	0	0	-7.14013	21	31	7	3UTR		1	1
hsa-miR-139-5p	NM_001369008	AP1S2	TCTACAGTGCACGTGTCTCCAGT#GCTGGAGTACTGACATGCATCAAAATGTAGT#.((((((((((.(((((((((((#))))))).))..)).))))).....))))).	1133	1164	1	-20.8	1	0.00268349	0.662	0	0	-7.14013	21	31	7	3UTR		1	1
hsa-miR-30d-5p	XM_017019947	CACNA1C	TGTAAACATCCCCGACTGGAAG#CTCACAGTGGGGGTGGGAACAG#(((...(((((((.((((..((#))..)))))))))))...))).	9312	9334	1	-20.8	0	0.000897648	0.441	0	0	-13.8464	16	22	11	3UTR		1	1
hsa-miR-365a-3p	XM_017019947	CACNA1C	TAATGCCCCTAAAAATCCTTAT#GATTTTTGTGGGGGCATC#..(((((((((((((((.....#))))))..))))))))).	9333	9351	1	-18.9	1	4.77913e-05	0.515	0	0	-4.957	15	18	9	3UTR		1	1
hsa-miR-365b-3p	XM_017019947	CACNA1C	TAATGCCCCTAAAAATCCTTAT#GATTTTTGTGGGGGCATC#..(((((((((((((((.....#))))))..))))))))).	9333	9351	1	-18.9	1	4.77913e-05	0.515	0	0	-4.957	15	18	9	3UTR		1	1
hsa-miR-30d-5p	XM_017019953	CACNA1C	TGTAAACATCCCCGACTGGAAG#CTCACAGTGGGGGTGGGAACAG#(((...(((((((.((((..((#))..)))))))))))...))).	9234	9256	1	-20.8	0	0.000897648	0.441	0	0	-13.8464	16	22	11	3UTR		1	1
hsa-miR-365a-3p	XM_017019953	CACNA1C	TAATGCCCCTAAAAATCCTTAT#GATTTTTGTGGGGGCATC#..(((((((((((((((.....#))))))..))))))))).	9255	9273	1	-18.9	1	4.77913e-05	0.515	0	0	-4.957	15	18	9	3UTR		1	1
hsa-miR-365b-3p	XM_017019953	CACNA1C	TAATGCCCCTAAAAATCCTTAT#GATTTTTGTGGGGGCATC#..(((((((((((((((.....#))))))..))))))))).	9255	9273	1	-18.9	1	4.77913e-05	0.515	0	0	-4.957	15	18	9	3UTR		1	1
hsa-miR-30d-5p	XM_017019954	CACNA1C	TGTAAACATCCCCGACTGGAAG#CTCACAGTGGGGGTGGGAACAG#(((...(((((((.((((..((#))..)))))))))))...))).	9234	9256	1	-20.8	0	0.000897648	0.441	0	0	-13.8464	16	22	11	3UTR		1	1
hsa-miR-365a-3p	XM_017019954	CACNA1C	TAATGCCCCTAAAAATCCTTAT#GATTTTTGTGGGGGCATC#..(((((((((((((((.....#))))))..))))))))).	9255	9273	1	-18.9	1	4.77913e-05	0.515	0	0	-4.957	15	18	9	3UTR		1	1
hsa-miR-365b-3p	XM_017019954	CACNA1C	TAATGCCCCTAAAAATCCTTAT#GATTTTTGTGGGGGCATC#..(((((((((((((((.....#))))))..))))))))).	9255	9273	1	-18.9	1	4.77913e-05	0.515	0	0	-4.957	15	18	9	3UTR		1	1
hsa-miR-15b-5p	XM_024453532	MYLK	TAGCAGCACATCATGGTTTACA#TGTAAACCAGGATTCTTATTTGTGCTGTTAT#((((((((((((.(((((((((#))))))))).))........)))))))))).	6845	6876	1	-24.4	1	0.00148294	0.632	0	0	-5.22671	21	31	10	3UTR		1	1
hsa-miR-15b-5p	XM_024453534	MYLK	TAGCAGCACATCATGGTTTACA#TGTAAACCAGGATTCTTATTTGTGCTGTTAT#((((((((((((.(((((((((#))))))))).))........)))))))))).	6482	6513	1	-24.4	1	0.00148294	0.632	0	0	-5.22671	21	31	10	3UTR		1	1
hsa-miR-15b-5p	XM_024453537	MYLK	TAGCAGCACATCATGGTTTACA#TGTAAACCAGGATTCTTATTTGTGCTGTTAT#((((((((((((.(((((((((#))))))))).))........)))))))))).	6759	6790	1	-24.4	1	0.00148294	0.632	0	0	-5.22671	21	31	10	3UTR		1	1
hsa-miR-30d-5p	NM_199460	CACNA1C	TGTAAACATCCCCGACTGGAAG#CTCACAGTGGGGGTGGGAACAG#(((...(((((((.((((..((#))..)))))))))))...))).	9686	9708	1	-20.8	0	0.000897648	0.441	0	0	-13.8464	16	22	11	3UTR		1	1
hsa-miR-365a-3p	NM_199460	CACNA1C	TAATGCCCCTAAAAATCCTTAT#GATTTTTGTGGGGGCATC#..(((((((((((((((.....#))))))..))))))))).	9707	9725	1	-18.9	1	4.77913e-05	0.515	0	0	-4.957	15	18	9	3UTR		1	1
hsa-miR-365b-3p	NM_199460	CACNA1C	TAATGCCCCTAAAAATCCTTAT#GATTTTTGTGGGGGCATC#..(((((((((((((((.....#))))))..))))))))).	9707	9725	1	-18.9	1	4.77913e-05	0.515	0	0	-4.957	15	18	9	3UTR		1	1
hsa-miR-320b	NM_202002	FOXM1	AAAAGCTGGGTTGAGAGGGCAA#TTGCCCCTCAGCTTTGCAAAGAGCCACCCTAGGCCCCAGCTG#...((((((((((((.((((((#))))))))))).......................))))))).	3561	3603	1	-25.7	0	0.000265414	0.382	0	0	-6.74759	18	42	11	3UTR		1	1
hsa-miR-320b	NM_202003	FOXM1	AAAAGCTGGGTTGAGAGGGCAA#TTGCCCCTCAGCTTTGCAAAGAGCCACCCTAGGCCCCAGCTG#...((((((((((((.((((((#))))))))))).......................))))))).	3402	3444	1	-25.7	0	0.000265414	0.382	0.0579717	1.44044	-6.74759	18	42	11	3UTR		1	1
hsa-miR-877-5p	NM_001270572	CSNK1G3	GTAGAGGAGATGGCGCAGGG#CCATTTCCTCTAA#.((((((((((((.......#)))))))))))).	3908	3921	1	-18.6	1	0.0475279	0.676	1.48599	2.05738	-5.61866	12	13	12	3UTR		1	1
hsa-miR-181a-5p	NM_001143887	COPS2	AACATTCAACGCTGTCGGTGAGT#GCCAGAACATAGACAGCTAAATGAATGTTA#((((((((..((((((.(((...#.))).))))))....)))))))).	2283	2313	1	-19.5	1	0.00791865	0.618	0.189249	-0.206192	-6.23647	17	24	8	3UTR	MIRT025181	1	1
hsa-miR-204-5p	NM_001163264	PCYT1B	TTCCCTTTGTCATCCTATGCCT#GCCTTCTAGGTGACAAGGGGAC#.(((((((((((.((((.....#.))))))))))))))).	2890	2912	1	-22.9	1	0.00102549	0.441	-0.425694	0.148502	-5.08246	15	17	15	3UTR		1	1
hsa-miR-204-5p	NM_001163264	PCYT1B	TTCCCTTTGTCATCCTATGCCT#AGGCAAGGGAAGGTGGCGGGAACAAGGGAAG#((((((((((((((((.(((((#))))).))))...))))).....))))))).	3297	3328	1	-23.7	1	0.0187501	0.412	1.00846	1.07549	-3.93757	21	31	7	3UTR		1	1
hsa-miR-204-5p	NM_001163265	PCYT1B	TTCCCTTTGTCATCCTATGCCT#GCCTTCTAGGTGACAAGGGGAC#.(((((((((((.((((.....#.))))))))))))))).	2606	2628	1	-22.9	1	0.00102549	0.441	0.109938	0.592411	-5.08246	15	17	15	3UTR		1	1
hsa-let-7b-5p	NM_001165931	RRM2	TGAGGTAGTAGGTTGTGTGGTT#ATGCAGCCTCACTGCTTCAA#((((((((((((((((((....#))))))))).))))))))).	1723	1743	1	-23.1	1	0.00147269	0.632	0.651686	0.48509	-3.93757	18	20	9	3UTR	MIRT005050	1	1
hsa-miR-30d-5p	NM_001167623	CACNA1C	TGTAAACATCCCCGACTGGAAG#CTCACAGTGGGGGTGGGAACAG#(((...(((((((.((((..((#))..)))))))))))...))).	9437	9459	1	-20.8	0	0.000897648	0.441	0	0	-13.8464	16	22	11	3UTR		1	1
hsa-miR-365a-3p	NM_001167623	CACNA1C	TAATGCCCCTAAAAATCCTTAT#GATTTTTGTGGGGGCATC#..(((((((((((((((.....#))))))..))))))))).	9458	9476	1	-18.9	1	4.77913e-05	0.515	0	0	-4.957	15	18	9	3UTR		1	1
hsa-miR-365b-3p	NM_001167623	CACNA1C	TAATGCCCCTAAAAATCCTTAT#GATTTTTGTGGGGGCATC#..(((((((((((((((.....#))))))..))))))))).	9458	9476	1	-18.9	1	4.77913e-05	0.515	0	0	-4.957	15	18	9	3UTR		1	1
hsa-miR-29a-3p	NM_001167624	CACNA1C	TAGCACCATCTGAAATCGGTTA#CAGGTGGTGCTGA#((((((((((((..........#)))))))))))).	7768	7781	1	-20.6	1	1.94019e-05	0.353	1.66569	0.726115	-7.05204	12	13	12	3UTR	MIRT732349	1	1
hsa-miR-30c-5p	NM_001167624	CACNA1C	TGTAAACATCCTACACTCTCAGC#GCGGGAGGGGAGGAAGAAGAGTGTTTACAA#((((((((((((...(((((.((#)))))))...)))).......)))))))).	7889	7919	1	-19.3	1	0.0212589	0.471	0.917378	0.733469	-6.81899	19	30	8	3UTR		1	1
hsa-miR-365a-3p	NM_001167624	CACNA1C	TAATGCCCCTAAAAATCCTTAT#GATTTTTGTGGGGGCATC#..(((((((((((((((.....#))))))..))))))))).	9563	9581	1	-18.9	1	4.77913e-05	0.515	-0.167838	-0.0267366	-4.957	15	18	9	3UTR		1	1
hsa-miR-365b-3p	NM_001167624	CACNA1C	TAATGCCCCTAAAAATCCTTAT#GATTTTTGTGGGGGCATC#..(((((((((((((((.....#))))))..))))))))).	9563	9581	1	-18.9	1	4.77913e-05	0.515	-0.167838	-0.0267366	-4.957	15	18	9	3UTR		1	1
hsa-miR-30d-5p	NM_001167625	CACNA1C	TGTAAACATCCCCGACTGGAAG#CTCACAGTGGGGGTGGGAACAG#(((...(((((((.((((..((#))..)))))))))))...))).	9617	9639	1	-20.8	0	0.000897648	0.441	0	0	-13.8464	16	22	11	3UTR		1	1
hsa-miR-365a-3p	NM_001167625	CACNA1C	TAATGCCCCTAAAAATCCTTAT#GATTTTTGTGGGGGCATC#..(((((((((((((((.....#))))))..))))))))).	9638	9656	1	-18.9	1	4.77913e-05	0.515	0	0	-4.957	15	18	9	3UTR		1	1
hsa-miR-365b-3p	NM_001167625	CACNA1C	TAATGCCCCTAAAAATCCTTAT#GATTTTTGTGGGGGCATC#..(((((((((((((((.....#))))))..))))))))).	9638	9656	1	-18.9	1	4.77913e-05	0.515	0	0	-4.957	15	18	9	3UTR		1	1
hsa-miR-204-5p	NM_004845	PCYT1B	TTCCCTTTGTCATCCTATGCCT#GCCTTCTAGGTGACAAGGGGAC#.(((((((((((.((((.....#.))))))))))))))).	2931	2953	1	-22.9	1	0.00102549	0.441	0.192344	-0.0844861	-5.08246	15	17	15	3UTR		1	1
hsa-miR-204-5p	NM_004845	PCYT1B	TTCCCTTTGTCATCCTATGCCT#AGGCAAGGGAAGGTGGCGGGAACAAGGGAAG#((((((((((((((((.(((((#))))).))))...))))).....))))))).	3338	3369	1	-23.7	1	0.0187501	0.412	1.0533	0.957939	-3.93757	21	31	7	3UTR		1	1
hsa-miR-16-5p	NM_006136	CAPZA2	TAGCAGCACGTAAATATTGGCG#GTTGATGGATTTAGCCATATATGCTGCTAA#((((((((.(((.....((((.#.))))))).)))))))).	1300	1330	1	-18.7	1	0.0112455	0.632	2.98225	1.63512	-8.10843	15	18	8	3UTR	MIRT031933	1	1
hsa-miR-15b-5p	NM_006136	CAPZA2	TAGCAGCACATCATGGTTTACA#AGCCATATATGCTGCTAA#((((((((.((.((((((....#)))))))).)))))))).	1312	1330	1	-18.6	1	0.0112455	0.632	2.44628	1.43413	-8.34077	16	18	8	3UTR	MIRT319333	1	1
hsa-miR-15b-5p	NM_006258	PRKG1	TAGCAGCACATCATGGTTTACA#TGAGGGAAAGAGAGAAGATTAGTGCTCGGGGTCACCATGATGCCTTTGATCGATGCTGCTC#.((((((((((((((((.....#.)))))))))...........))))))).	2233	2294	1	-22.1	1	0.000919854	0.485	3.42282	4.62914	-3.79332	16	29	9	3UTR		1	1
hsa-miR-6884-5p	NM_013261	PPARGC1A	AGAGGCTGAGAAGGTGATGTTG#AAGGAAACCTTTTCATGCCTTTA#(((((((((((((((.......#.))))))))).)))))).	5850	5873	0.961538	-20.6	1	0.000631722	0.632	6.27134	5.89285	-4.17062	15	18	9	3UTR		1	1
hsa-miR-363-3p	NM_001781	CD69	AATTGCACGGTATCCATCTGTA#TATAGAATGGAACTCAAGGAAATCTGTGTCAGTGGATGCTGCTCTGTGGTC#.(((((((((((((((.(((..#.))))))))))))...)))))).	709	760	1	-17.8	1	0.000309712	0.544	0.762439	0.213531	-3.79332	18	23	12	3UTR		1	1
hsa-miR-20b-5p	NM_001781	CD69	CAAAGTGCTCATAGTGCAGGTAG#CTATGGAAAAAAAGGAAGAAATTCCAGGAAAATCTGCACTGTGGGCT#......(((((((((((((((..#.))))))))))))))).	829	876	1	-26	0	0.00488846	0.588	-0.00414615	0.131027	-15.5666	15	17	15	3UTR		1	1
hsa-miR-194-5p	NM_002207	ITGA9	TGTAACAGCAACTCCATGTGGA#CCACATGAGCAGCTGTATACC#.((((((((..((.(((((((.#)))))))))..))))).))).	6106	6127	1	-20.7	1	0.0142528	0.5	0	0	-8.71745	17	21	9	3UTR	MIRT005895	1	1
hsa-let-7b-5p	NM_002585	PBX1	TGAGGTAGTAGGTTGTGTGGTT#AGCCACCCTTCCCTGCCTCC#.(((((((..((..(.((((((#)))))).)..))))))))).	2143	2163	1	-20.8	1	0.0417129	0.471	0	0	-8.47124	16	20	9	3UTR		1	1
hsa-miR-320b	NM_002585	PBX1	AAAAGCTGGGTTGAGAGGGCAA#TGCCTCCAGCTGTCAGCCTGGTTTTC#.(((((((((((((.((((((.#)))).....)).))))))))))))).	2156	2182	1	-23.7	1	0.00769447	0.382	0	0	-4.52877	19	26	13	3UTR		1	1
hsa-miR-4429	NM_002585	PBX1	AAAAGCTGGGCTGAGAGGCG#TGCCTCCAGCTGTCAGCCTGGTTTTC#.(((((((((((((((((((#))))))......))))))))))))).	2156	2182	1	-25.4	1	0.00769447	0.382	0	0	-3.79332	19	26	13	3UTR		1	1
hsa-let-7b-5p	NM_003246	THBS1	TGAGGTAGTAGGTTGTGTGGTT#GACACAATCTCGGCTCACTGCAACCTCTGCCTCC#.(((((((.(((((((((((((#.))).))).)))))))))))))).	7302	7336	1	-26	1	0.00486699	0.412	0	0	-4.84971	20	24	14	3UTR	MIRT001586	1	1
hsa-miR-181a-5p	NM_004236	COPS2	AACATTCAACGCTGTCGGTGAGT#TTCACTTTAAACGAATATGCCAGAACATAGACAGCTAAATGAATGTTA#((((((((..((((((.(((...#.))).))))))....)))))))).	2244	2292	1	-19.5	1	0.00791865	0.618	0	0	-6.23647	17	24	8	3UTR	MIRT025181	1	1
hsa-miR-320b	NM_004236	COPS2	AAAAGCTGGGTTGAGAGGGCAA#GCCACCACGCCCAGCTA#...(((((((.((.(..(((..#)))..).))))))))).	5062	5079	1	-21.3	0	0.0397415	0.544	0	0	-10.4292	13	17	9	3UTR		1	1
hsa-miR-4429	NM_004236	COPS2	AAAAGCTGGGCTGAGAGGCG#CGCCACCACGCCCAGCTA#...((((((((((.(.((((#)))).))).)))))))).	5061	5079	0.980769	-24.2	0	0.0397415	0.544	0	0	-7.60443	15	18	8	3UTR		1	1
hsa-miR-877-5p	XM_005271892	CSNK1G3	GTAGAGGAGATGGCGCAGGG#CTTGCTCTTTCCCATTTCCTCTAA#.((((((((((((.(((((.#)))))......)))))))))))).	4384	4408	1	-22.6	1	0.0475279	0.676	0	0	-4.65016	17	24	12	3UTR		1	1
hsa-miR-30d-5p	XM_006719017	CACNA1C	TGTAAACATCCCCGACTGGAAG#CTCACAGTGGGGGTGGGAACAG#(((...(((((((.((((..((#))..)))))))))))...))).	9234	9256	1	-20.8	0	0.000897648	0.441	0	0	-13.8464	16	22	11	3UTR		1	1
hsa-miR-365a-3p	XM_006719017	CACNA1C	TAATGCCCCTAAAAATCCTTAT#GATTTTTGTGGGGGCATC#..(((((((((((((((.....#))))))..))))))))).	9255	9273	1	-18.9	1	4.77913e-05	0.515	0	0	-4.957	15	18	9	3UTR		1	1
hsa-miR-365b-3p	XM_006719017	CACNA1C	TAATGCCCCTAAAAATCCTTAT#GATTTTTGTGGGGGCATC#..(((((((((((((((.....#))))))..))))))))).	9255	9273	1	-18.9	1	4.77913e-05	0.515	0	0	-4.957	15	18	9	3UTR		1	1
hsa-miR-30d-5p	XM_011521020	CACNA1C	TGTAAACATCCCCGACTGGAAG#CTCACAGTGGGGGTGGGAACAG#(((...(((((((.((((..((#))..)))))))))))...))).	9309	9331	1	-20.8	0	0.000897648	0.441	0	0	-13.8464	16	22	11	3UTR		1	1
hsa-miR-365a-3p	XM_011521020	CACNA1C	TAATGCCCCTAAAAATCCTTAT#GATTTTTGTGGGGGCATC#..(((((((((((((((.....#))))))..))))))))).	9330	9348	1	-18.9	1	4.77913e-05	0.515	0	0	-4.957	15	18	9	3UTR		1	1
hsa-miR-365b-3p	XM_011521020	CACNA1C	TAATGCCCCTAAAAATCCTTAT#GATTTTTGTGGGGGCATC#..(((((((((((((((.....#))))))..))))))))).	9330	9348	1	-18.9	1	4.77913e-05	0.515	0	0	-4.957	15	18	9	3UTR		1	1
hsa-miR-30d-5p	XM_011521023	CACNA1C	TGTAAACATCCCCGACTGGAAG#CTCACAGTGGGGGTGGGAACAG#(((...(((((((.((((..((#))..)))))))))))...))).	9512	9534	1	-20.8	0	0.000897648	0.441	0	0	-13.8464	16	22	11	3UTR		1	1
hsa-miR-365a-3p	XM_011521023	CACNA1C	TAATGCCCCTAAAAATCCTTAT#GATTTTTGTGGGGGCATC#..(((((((((((((((.....#))))))..))))))))).	9533	9551	1	-18.9	1	4.77913e-05	0.515	0	0	-4.957	15	18	9	3UTR		1	1
hsa-miR-365b-3p	XM_011521023	CACNA1C	TAATGCCCCTAAAAATCCTTAT#GATTTTTGTGGGGGCATC#..(((((((((((((((.....#))))))..))))))))).	9533	9551	1	-18.9	1	4.77913e-05	0.515	0	0	-4.957	15	18	9	3UTR		1	1
hsa-miR-15b-5p	XM_017006470	MYLK	TAGCAGCACATCATGGTTTACA#TGTAAACCAGGATTCTTATTTGTGCTGTTAT#((((((((((((.(((((((((#))))))))).))........)))))))))).	3063	3094	1	-24.4	1	0.00148294	0.632	0	0	-5.22671	21	31	10	3UTR		1	1
hsa-miR-15b-5p	XM_017006471	MYLK	TAGCAGCACATCATGGTTTACA#TGTAAACCAGGATTCTTATTTGTGCTGTTAT#((((((((((((.(((((((((#))))))))).))........)))))))))).	3066	3097	1	-24.4	1	0.00148294	0.632	0	0	-5.22671	21	31	10	3UTR		1	1
hsa-miR-15b-5p	XM_017006472	MYLK	TAGCAGCACATCATGGTTTACA#TGTAAACCAGGATTCTTATTTGTGCTGTTAT#((((((((((((.(((((((((#))))))))).))........)))))))))).	1346	1377	1	-24.4	1	0.00148294	0.632	0	0	-5.22671	21	31	10	3UTR		1	1
hsa-miR-15b-5p	XM_017006473	MYLK	TAGCAGCACATCATGGTTTACA#TGTAAACCAGGATTCTTATTTGTGCTGTTAT#((((((((((((.(((((((((#))))))))).))........)))))))))).	1343	1374	1	-24.4	1	0.00148294	0.632	0	0	-5.22671	21	31	10	3UTR		1	1
hsa-miR-92a-3p	XM_017013958	CCNE2	TATTGCACTTGTCCCGGCCTGT#GGACTGGATAAGTGCT#....((((((((.((((((...#)).)))))))))))).	1831	1847	1	-19.7	0	0.00074592	0.618	0	0	-10.8357	14	16	12	3UTR		1	1
hsa-miR-877-5p	NM_001044723	CSNK1G3	GTAGAGGAGATGGCGCAGGG#CCATTTCCTCTAA#.((((((((((((.......#)))))))))))).	4001	4014	1	-18.6	1	0.0475279	0.676	1.48599	2.05738	-5.61866	12	13	12	3UTR		1	1
hsa-miR-15b-5p	NM_001098512	PRKG1	TAGCAGCACATCATGGTTTACA#TGAGGGAAAGAGAGAAGATTAGTGCTCGGGGTCACCATGATGCCTTTGATCGATGCTGCTC#.((((((((((((((((.....#.)))))))))...........))))))).	2575	2636	1	-22.1	1	0.000919854	0.485	3.42282	4.62914	-3.79332	16	29	9	3UTR		1	1
hsa-miR-29a-3p	NM_001129827	CACNA1C	TAGCACCATCTGAAATCGGTTA#CAGGTGGTGCTGA#((((((((((((..........#)))))))))))).	7807	7820	1	-20.6	1	1.94019e-05	0.353	1.21744	0.461366	-7.05204	12	13	12	3UTR	MIRT732349	1	1
hsa-miR-30c-5p	NM_001129827	CACNA1C	TGTAAACATCCTACACTCTCAGC#GCGGGAGGGGAGGAAGAAGAGTGTTTACAA#((((((((((((...(((((.((#)))))))...)))).......)))))))).	7928	7958	1	-19.3	1	0.0212589	0.471	1.98788	0.991914	-6.81899	19	30	8	3UTR		1	1
hsa-miR-30d-5p	NM_001129829	CACNA1C	TGTAAACATCCCCGACTGGAAG#CTCACAGTGGGGGTGGGAACAG#(((...(((((((.((((..((#))..)))))))))))...))).	9560	9582	1	-20.8	0	0.000897648	0.441	0	0	-13.8464	16	22	11	3UTR		1	1
hsa-miR-365a-3p	NM_001129829	CACNA1C	TAATGCCCCTAAAAATCCTTAT#GATTTTTGTGGGGGCATC#..(((((((((((((((.....#))))))..))))))))).	9581	9599	1	-18.9	1	4.77913e-05	0.515	0	0	-4.957	15	18	9	3UTR		1	1
hsa-miR-365b-3p	NM_001129829	CACNA1C	TAATGCCCCTAAAAATCCTTAT#GATTTTTGTGGGGGCATC#..(((((((((((((((.....#))))))..))))))))).	9581	9599	1	-18.9	1	4.77913e-05	0.515	0	0	-4.957	15	18	9	3UTR		1	1
hsa-miR-29a-3p	NM_001129830	CACNA1C	TAGCACCATCTGAAATCGGTTA#CAGGTGGTGCTGA#((((((((((((..........#)))))))))))).	7768	7781	1	-20.6	1	1.94019e-05	0.353	1.21744	0.461366	-7.05204	12	13	12	3UTR	MIRT732349	1	1
hsa-miR-30c-5p	NM_001129830	CACNA1C	TGTAAACATCCTACACTCTCAGC#GCGGGAGGGGAGGAAGAAGAGTGTTTACAA#((((((((((((...(((((.((#)))))))...)))).......)))))))).	7889	7919	1	-19.3	1	0.0212589	0.471	1.98788	0.991914	-6.81899	19	30	8	3UTR		1	1
hsa-miR-30d-5p	NM_001129831	CACNA1C	TGTAAACATCCCCGACTGGAAG#CTCACAGTGGGGGTGGGAACAG#(((...(((((((.((((..((#))..)))))))))))...))).	9521	9543	1	-20.8	0	0.000897648	0.441	0	0	-13.8464	16	22	11	3UTR		1	1
hsa-miR-365a-3p	NM_001129831	CACNA1C	TAATGCCCCTAAAAATCCTTAT#GATTTTTGTGGGGGCATC#..(((((((((((((((.....#))))))..))))))))).	9542	9560	1	-18.9	1	4.77913e-05	0.515	0	0	-4.957	15	18	9	3UTR		1	1
hsa-miR-365b-3p	NM_001129831	CACNA1C	TAATGCCCCTAAAAATCCTTAT#GATTTTTGTGGGGGCATC#..(((((((((((((((.....#))))))..))))))))).	9542	9560	1	-18.9	1	4.77913e-05	0.515	0	0	-4.957	15	18	9	3UTR		1	1
hsa-miR-30d-5p	NM_001129832	CACNA1C	TGTAAACATCCCCGACTGGAAG#CTCACAGTGGGGGTGGGAACAG#(((...(((((((.((((..((#))..)))))))))))...))).	9497	9519	1	-20.8	0	0.000897648	0.441	0	0	-13.8464	16	22	11	3UTR		1	1
hsa-miR-365a-3p	NM_001129832	CACNA1C	TAATGCCCCTAAAAATCCTTAT#GATTTTTGTGGGGGCATC#..(((((((((((((((.....#))))))..))))))))).	9518	9536	1	-18.9	1	4.77913e-05	0.515	0	0	-4.957	15	18	9	3UTR		1	1
hsa-miR-365b-3p	NM_001129832	CACNA1C	TAATGCCCCTAAAAATCCTTAT#GATTTTTGTGGGGGCATC#..(((((((((((((((.....#))))))..))))))))).	9518	9536	1	-18.9	1	4.77913e-05	0.515	0	0	-4.957	15	18	9	3UTR		1	1
hsa-miR-29a-3p	NM_001129833	CACNA1C	TAGCACCATCTGAAATCGGTTA#CAGGTGGTGCTGA#((((((((((((..........#)))))))))))).	7720	7733	1	-20.6	1	1.94019e-05	0.353	0.447008	1.0497	-7.05204	12	13	12	3UTR	MIRT732349	1	1
hsa-miR-30c-5p	NM_001129833	CACNA1C	TGTAAACATCCTACACTCTCAGC#GCGGGAGGGGAGGAAGAAGAGTGTTTACAA#((((((((((((...(((((.((#)))))))...)))).......)))))))).	7841	7871	1	-19.3	1	0.0212589	0.471	0.943918	0.746076	-6.81899	19	30	8	3UTR		1	1
hsa-miR-30d-5p	NM_001129833	CACNA1C	TGTAAACATCCCCGACTGGAAG#CTCACAGTGGGGGTGGGAACAG#(((...(((((((.((((..((#))..)))))))))))...))).	9494	9516	1	-20.8	0	0.000897648	0.441	-0.340159	-0.0616214	-13.8464	16	22	11	3UTR		1	1
hsa-miR-30d-5p	NM_001129834	CACNA1C	TGTAAACATCCCCGACTGGAAG#CTCACAGTGGGGGTGGGAACAG#(((...(((((((.((((..((#))..)))))))))))...))).	9494	9516	1	-20.8	0	0.000897648	0.441	0	0	-13.8464	16	22	11	3UTR		1	1
hsa-miR-365a-3p	NM_001129834	CACNA1C	TAATGCCCCTAAAAATCCTTAT#GATTTTTGTGGGGGCATC#..(((((((((((((((.....#))))))..))))))))).	9515	9533	1	-18.9	1	4.77913e-05	0.515	0	0	-4.957	15	18	9	3UTR		1	1
hsa-miR-365b-3p	NM_001129834	CACNA1C	TAATGCCCCTAAAAATCCTTAT#GATTTTTGTGGGGGCATC#..(((((((((((((((.....#))))))..))))))))).	9515	9533	1	-18.9	1	4.77913e-05	0.515	0	0	-4.957	15	18	9	3UTR		1	1
hsa-miR-29a-3p	NM_001129835	CACNA1C	TAGCACCATCTGAAATCGGTTA#CAGGTGGTGCTGA#((((((((((((..........#)))))))))))).	7720	7733	1	-20.6	1	1.94019e-05	0.353	0.447008	1.0497	-7.05204	12	13	12	3UTR	MIRT732349	1	1
hsa-miR-30c-5p	NM_001129835	CACNA1C	TGTAAACATCCTACACTCTCAGC#GCGGGAGGGGAGGAAGAAGAGTGTTTACAA#((((((((((((...(((((.((#)))))))...)))).......)))))))).	7841	7871	1	-19.3	1	0.0212589	0.471	0.943918	0.746076	-6.81899	19	30	8	3UTR		1	1
hsa-miR-30d-5p	NM_001129835	CACNA1C	TGTAAACATCCCCGACTGGAAG#CTCACAGTGGGGGTGGGAACAG#(((...(((((((.((((..((#))..)))))))))))...))).	9494	9516	1	-20.8	0	0.000897648	0.441	-0.340159	-0.0616214	-13.8464	16	22	11	3UTR		1	1
hsa-miR-30d-5p	NM_001129836	CACNA1C	TGTAAACATCCCCGACTGGAAG#CTCACAGTGGGGGTGGGAACAG#(((...(((((((.((((..((#))..)))))))))))...))).	9488	9510	1	-20.8	0	0.000897648	0.441	0	0	-13.8464	16	22	11	3UTR		1	1
hsa-miR-365a-3p	NM_001129836	CACNA1C	TAATGCCCCTAAAAATCCTTAT#GATTTTTGTGGGGGCATC#..(((((((((((((((.....#))))))..))))))))).	9509	9527	1	-18.9	1	4.77913e-05	0.515	0	0	-4.957	15	18	9	3UTR		1	1
hsa-miR-365b-3p	NM_001129836	CACNA1C	TAATGCCCCTAAAAATCCTTAT#GATTTTTGTGGGGGCATC#..(((((((((((((((.....#))))))..))))))))).	9509	9527	1	-18.9	1	4.77913e-05	0.515	0	0	-4.957	15	18	9	3UTR		1	1
hsa-miR-29a-3p	NM_001129837	CACNA1C	TAGCACCATCTGAAATCGGTTA#CAGGTGGTGCTGA#((((((((((((..........#)))))))))))).	7687	7700	1	-20.6	1	1.94019e-05	0.353	0.447008	1.0497	-7.05204	12	13	12	3UTR	MIRT732349	1	1
hsa-miR-30c-5p	NM_001129837	CACNA1C	TGTAAACATCCTACACTCTCAGC#GCGGGAGGGGAGGAAGAAGAGTGTTTACAA#((((((((((((...(((((.((#)))))))...)))).......)))))))).	7808	7838	1	-19.3	1	0.0212589	0.471	0.943918	0.746076	-6.81899	19	30	8	3UTR		1	1
hsa-miR-30d-5p	NM_001129837	CACNA1C	TGTAAACATCCCCGACTGGAAG#CTCACAGTGGGGGTGGGAACAG#(((...(((((((.((((..((#))..)))))))))))...))).	9461	9483	1	-20.8	0	0.000897648	0.441	-0.340159	-0.0616214	-13.8464	16	22	11	3UTR		1	1
hsa-miR-30d-5p	NM_001129838	CACNA1C	TGTAAACATCCCCGACTGGAAG#CTCACAGTGGGGGTGGGAACAG#(((...(((((((.((((..((#))..)))))))))))...))).	9461	9483	1	-20.8	0	0.000897648	0.441	0	0	-13.8464	16	22	11	3UTR		1	1
hsa-miR-365a-3p	NM_001129838	CACNA1C	TAATGCCCCTAAAAATCCTTAT#GATTTTTGTGGGGGCATC#..(((((((((((((((.....#))))))..))))))))).	9482	9500	1	-18.9	1	4.77913e-05	0.515	0	0	-4.957	15	18	9	3UTR		1	1
hsa-miR-365b-3p	NM_001129838	CACNA1C	TAATGCCCCTAAAAATCCTTAT#GATTTTTGTGGGGGCATC#..(((((((((((((((.....#))))))..))))))))).	9482	9500	1	-18.9	1	4.77913e-05	0.515	0	0	-4.957	15	18	9	3UTR		1	1
hsa-miR-30d-5p	NM_001129839	CACNA1C	TGTAAACATCCCCGACTGGAAG#CTCACAGTGGGGGTGGGAACAG#(((...(((((((.((((..((#))..)))))))))))...))).	9455	9477	1	-20.8	0	0.000897648	0.441	0	0	-13.8464	16	22	11	3UTR		1	1
hsa-miR-365a-3p	NM_001129839	CACNA1C	TAATGCCCCTAAAAATCCTTAT#GATTTTTGTGGGGGCATC#..(((((((((((((((.....#))))))..))))))))).	9476	9494	1	-18.9	1	4.77913e-05	0.515	0	0	-4.957	15	18	9	3UTR		1	1
hsa-miR-365b-3p	NM_001129839	CACNA1C	TAATGCCCCTAAAAATCCTTAT#GATTTTTGTGGGGGCATC#..(((((((((((((((.....#))))))..))))))))).	9476	9494	1	-18.9	1	4.77913e-05	0.515	0	0	-4.957	15	18	9	3UTR		1	1
hsa-miR-30d-5p	NM_001129840	CACNA1C	TGTAAACATCCCCGACTGGAAG#CTCACAGTGGGGGTGGGAACAG#(((...(((((((.((((..((#))..)))))))))))...))).	9437	9459	1	-20.8	0	0.000897648	0.441	0	0	-13.8464	16	22	11	3UTR		1	1
hsa-miR-365a-3p	NM_001129840	CACNA1C	TAATGCCCCTAAAAATCCTTAT#GATTTTTGTGGGGGCATC#..(((((((((((((((.....#))))))..))))))))).	9458	9476	1	-18.9	1	4.77913e-05	0.515	0	0	-4.957	15	18	9	3UTR		1	1
hsa-miR-365b-3p	NM_001129840	CACNA1C	TAATGCCCCTAAAAATCCTTAT#GATTTTTGTGGGGGCATC#..(((((((((((((((.....#))))))..))))))))).	9458	9476	1	-18.9	1	4.77913e-05	0.515	0	0	-4.957	15	18	9	3UTR		1	1
hsa-miR-29a-3p	NM_001129841	CACNA1C	TAGCACCATCTGAAATCGGTTA#CAGGTGGTGCTGA#((((((((((((..........#)))))))))))).	7663	7676	1	-20.6	1	1.94019e-05	0.353	0.447008	1.0497	-7.05204	12	13	12	3UTR	MIRT732349	1	1
hsa-miR-30c-5p	NM_001129841	CACNA1C	TGTAAACATCCTACACTCTCAGC#GCGGGAGGGGAGGAAGAAGAGTGTTTACAA#((((((((((((...(((((.((#)))))))...)))).......)))))))).	7784	7814	1	-19.3	1	0.0212589	0.471	0.943918	0.746076	-6.81899	19	30	8	3UTR		1	1
hsa-miR-30d-5p	NM_001129841	CACNA1C	TGTAAACATCCCCGACTGGAAG#CTCACAGTGGGGGTGGGAACAG#(((...(((((((.((((..((#))..)))))))))))...))).	9437	9459	1	-20.8	0	0.000897648	0.441	-0.340159	-0.0616214	-13.8464	16	22	11	3UTR		1	1
hsa-miR-30d-5p	NM_001129842	CACNA1C	TGTAAACATCCCCGACTGGAAG#CTCACAGTGGGGGTGGGAACAG#(((...(((((((.((((..((#))..)))))))))))...))).	9437	9459	1	-20.8	0	0.000897648	0.441	0	0	-13.8464	16	22	11	3UTR		1	1
hsa-miR-365a-3p	NM_001129842	CACNA1C	TAATGCCCCTAAAAATCCTTAT#GATTTTTGTGGGGGCATC#..(((((((((((((((.....#))))))..))))))))).	9458	9476	1	-18.9	1	4.77913e-05	0.515	0	0	-4.957	15	18	9	3UTR		1	1
hsa-miR-365b-3p	NM_001129842	CACNA1C	TAATGCCCCTAAAAATCCTTAT#GATTTTTGTGGGGGCATC#..(((((((((((((((.....#))))))..))))))))).	9458	9476	1	-18.9	1	4.77913e-05	0.515	0	0	-4.957	15	18	9	3UTR		1	1
hsa-miR-29a-3p	NM_001129843	CACNA1C	TAGCACCATCTGAAATCGGTTA#CAGGTGGTGCTGA#((((((((((((..........#)))))))))))).	7663	7676	1	-20.6	1	1.94019e-05	0.353	0.447008	1.0497	-7.05204	12	13	12	3UTR	MIRT732349	1	1
hsa-miR-30c-5p	NM_001129843	CACNA1C	TGTAAACATCCTACACTCTCAGC#GCGGGAGGGGAGGAAGAAGAGTGTTTACAA#((((((((((((...(((((.((#)))))))...)))).......)))))))).	7784	7814	1	-19.3	1	0.0212589	0.471	0.943918	0.746076	-6.81899	19	30	8	3UTR		1	1
hsa-miR-30d-5p	NM_001129843	CACNA1C	TGTAAACATCCCCGACTGGAAG#CTCACAGTGGGGGTGGGAACAG#(((...(((((((.((((..((#))..)))))))))))...))).	9437	9459	1	-20.8	0	0.000897648	0.441	-0.340159	-0.0616214	-13.8464	16	22	11	3UTR		1	1
hsa-miR-30d-5p	NM_001129844	CACNA1C	TGTAAACATCCCCGACTGGAAG#CTCACAGTGGGGGTGGGAACAG#(((...(((((((.((((..((#))..)))))))))))...))).	9428	9450	1	-20.8	0	0.000897648	0.441	0	0	-13.8464	16	22	11	3UTR		1	1
hsa-miR-365a-3p	NM_001129844	CACNA1C	TAATGCCCCTAAAAATCCTTAT#GATTTTTGTGGGGGCATC#..(((((((((((((((.....#))))))..))))))))).	9449	9467	1	-18.9	1	4.77913e-05	0.515	0	0	-4.957	15	18	9	3UTR		1	1
hsa-miR-365b-3p	NM_001129844	CACNA1C	TAATGCCCCTAAAAATCCTTAT#GATTTTTGTGGGGGCATC#..(((((((((((((((.....#))))))..))))))))).	9449	9467	1	-18.9	1	4.77913e-05	0.515	0	0	-4.957	15	18	9	3UTR		1	1
hsa-miR-30d-5p	NM_001129846	CACNA1C	TGTAAACATCCCCGACTGGAAG#CTCACAGTGGGGGTGGGAACAG#(((...(((((((.((((..((#))..)))))))))))...))).	9404	9426	1	-20.8	0	0.000897648	0.441	0	0	-13.8464	16	22	11	3UTR		1	1
hsa-miR-365a-3p	NM_001129846	CACNA1C	TAATGCCCCTAAAAATCCTTAT#GATTTTTGTGGGGGCATC#..(((((((((((((((.....#))))))..))))))))).	9425	9443	1	-18.9	1	4.77913e-05	0.515	0	0	-4.957	15	18	9	3UTR		1	1
hsa-miR-365b-3p	NM_001129846	CACNA1C	TAATGCCCCTAAAAATCCTTAT#GATTTTTGTGGGGGCATC#..(((((((((((((((.....#))))))..))))))))).	9425	9443	1	-18.9	1	4.77913e-05	0.515	0	0	-4.957	15	18	9	3UTR		1	1
hsa-miR-15b-5p	NM_053025	MYLK	TAGCAGCACATCATGGTTTACA#TGTAAACCAGGATTCTTATTTGTGCTGTTAT#((((((((((((.(((((((((#))))))))).))........)))))))))).	6844	6875	1	-24.4	1	0.00148294	0.632	2.66845	1.95052	-5.22671	21	31	10	3UTR		1	1
hsa-miR-15b-5p	NM_053026	MYLK	TAGCAGCACATCATGGTTTACA#TGTAAACCAGGATTCTTATTTGTGCTGTTAT#((((((((((((.(((((((((#))))))))).))........)))))))))).	6637	6668	1	-24.4	1	0.00148294	0.632	0.549736	0.629095	-5.22671	21	31	10	3UTR		1	1
hsa-miR-15b-5p	NM_053027	MYLK	TAGCAGCACATCATGGTTTACA#TGTAAACCAGGATTCTTATTTGTGCTGTTAT#((((((((((((.(((((((((#))))))))).))........)))))))))).	6691	6722	1	-24.4	1	0.00148294	0.632	2.66845	1.95052	-5.22671	21	31	10	3UTR		1	1
hsa-miR-15b-5p	NM_053028	MYLK	TAGCAGCACATCATGGTTTACA#TGTAAACCAGGATTCTTATTTGTGCTGTTAT#((((((((((((.(((((((((#))))))))).))........)))))))))).	6484	6515	1	-24.4	1	0.00148294	0.632	0.549736	0.629095	-5.22671	21	31	10	3UTR		1	1
hsa-miR-15b-5p	NM_053031	MYLK	TAGCAGCACATCATGGTTTACA#TGTAAACCAGGATTCTTATTTGTGCTGTTAT#((((((((((((.(((((((((#))))))))).))........)))))))))).	1503	1534	1	-24.4	1	0.00148294	0.632	0.156866	0.0560656	-5.22671	21	31	10	3UTR		1	1
hsa-miR-15b-5p	NM_053032	MYLK	TAGCAGCACATCATGGTTTACA#TGTAAACCAGGATTCTTATTTGTGCTGTTAT#((((((((((((.(((((((((#))))))))).))........)))))))))).	1506	1537	1	-24.4	1	0.00148294	0.632	0.0678153	0.0375134	-5.22671	21	31	10	3UTR		1	1
hsa-let-7b-5p	NM_000212	ITGB3	TGAGGTAGTAGGTTGTGTGGTT#TCACTGCAATCTCTGCCTCT#.(((((((.(((((((((((..#)))).)))))))))))))).	5243	5263	1	-23.1	1	0.014191	0.471	-0.0419447	-0.155998	-4.84971	18	20	14	3UTR		1	1
hsa-miR-30c-5p	NM_000212	ITGB3	TGTAAACATCCTACACTCTCAGC#GCTAATTCTTTGACCTGTTGGGAGTGAGGATGTC#.....(((((((.((((((((((#.))))))))))))))))).	3059	3093	1	-25.5	0	9.58643e-06	0.471	0.126524	0.245559	-14.9547	17	19	17	3UTR	MIRT007133	1	1
hsa-miR-30d-5p	NM_000719	CACNA1C	TGTAAACATCCCCGACTGGAAG#CTCACAGTGGGGGTGGGAACAG#(((...(((((((.((((..((#))..)))))))))))...))).	9437	9459	1	-20.8	0	0.000897648	0.441	0	0	-13.8464	16	22	11	3UTR		1	1
hsa-miR-365a-3p	NM_000719	CACNA1C	TAATGCCCCTAAAAATCCTTAT#GATTTTTGTGGGGGCATC#..(((((((((((((((.....#))))))..))))))))).	9458	9476	1	-18.9	1	4.77913e-05	0.515	0	0	-4.957	15	18	9	3UTR		1	1
hsa-miR-365b-3p	NM_000719	CACNA1C	TAATGCCCCTAAAAATCCTTAT#GATTTTTGTGGGGGCATC#..(((((((((((((((.....#))))))..))))))))).	9458	9476	1	-18.9	1	4.77913e-05	0.515	0	0	-4.957	15	18	9	3UTR		1	1
hsa-miR-16-5p	NM_000876	IGF2R	TAGCAGCACGTAAATATTGGCG#GCCTGTGATGGTCACGTGTTGCA#..(((((((((...(((((((.#)))...))))...))))))))).	12204	12227	1	-20.6	1	8.30811e-05	0.529	0	0	-10.4498	16	23	9	3UTR	MIRT001451	1	1
hsa-miR-877-5p	NM_001031812	CSNK1G3	GTAGAGGAGATGGCGCAGGG#CTTGCTCTTTCCCATTTCCTCTAA#.((((((((((((.(((((.#)))))......)))))))))))).	4288	4312	1	-22.6	1	0.0475279	0.676	0	0	-4.65016	17	24	12	3UTR		1	1
hsa-let-7b-5p	NM_001034	RRM2	TGAGGTAGTAGGTTGTGTGGTT#ATGCAGCCTCACTGCTTCAA#((((((((((((((((((....#))))))))).))))))))).	1552	1572	1	-23.1	1	0.00147269	0.632	0	0	-3.93757	18	20	9	3UTR	MIRT005050	1	1

## Sheet: Table S9
Table S9. Benchmarking ceRNAxis against DLRAPom in Gestational Diabetes Mellitus (GDM) data.
(a) DLRAPom: GDM_ceRNA_axis
miRNA	ceRNA	type	Tool
hsa-miR-106b-5p	ATP11A	miRNA-mRNA	DLRAPom
hsa-miR-106b-5p	TGFBR2	miRNA-mRNA	DLRAPom
hsa-miR-106b-5p	SNHG16	miRNA-lncRNA	DLRAPom
hsa-miR-106b-5p	AC021092.1	miRNA-lncRNA	DLRAPom
hsa-miR-106b-5p	AC021078.1	miRNA-lncRNA	DLRAPom
hsa-miR-106b-5p	H19	miRNA-lncRNA	DLRAPom
hsa-miR-106b-5p	AL158206.1	miRNA-lncRNA	DLRAPom
hsa-miR-106b-5p	AC004656.1	miRNA-lncRNA	DLRAPom
hsa-miR-106b-5p	AC243964.3	miRNA-lncRNA	DLRAPom
hsa-miR-106b-5p	ARHGAP27P1-BPTFP1-KPNA2P3	miRNA-lncRNA	DLRAPom
hsa-miR-106b-5p	XIST	miRNA-lncRNA	DLRAPom
hsa-miR-106b-5p	MALAT1	miRNA-lncRNA	DLRAPom
hsa-miR-106b-5p	EPB41L4A-AS1	miRNA-lncRNA	DLRAPom
hsa-miR-224-5p	ATP11A	miRNA-mRNA	DLRAPom
hsa-miR-224-5p	MALAT1	miRNA-lncRNA	DLRAPom
hsa-miR-224-5p	AC016876.2	miRNA-lncRNA	DLRAPom
hsa-miR-363-3p	MALAT1	miRNA-lncRNA	DLRAPom
hsa-miR-363-3p	XIST	miRNA-lncRNA	DLRAPom
hsa-miR-363-3p	NORAD	miRNA-lncRNA	DLRAPom
hsa-miR-363-3p	AP000553.1	miRNA-lncRNA	DLRAPom
hsa-miR-363-3p	OIPS-AS1	miRNA-lncRNA	DLRAPom
hsa-miR-144-3p	IRS1	miRNA-mRNA	DLRAPom
hsa-miR-144-3p	MALAT1	miRNA-lncRNA	DLRAPom
hsa-miR-144-3p	ARHGAP27P1-BPTFP1-KPNA2P3	miRNA-lncRNA	DLRAPom
hsa-miR-144-3p	AL035425.3	miRNA-lncRNA	DLRAPom
hsa-miR-144-3p	AC024267.1	miRNA-lncRNA	DLRAPom
hsa-miR-144-3p	AC010980.2	miRNA-lncRNA	DLRAPom
hsa-miR-125a-3p	ERRFI1	miRNA-mRNA	DLRAPom
(b) ceRNAxis: GDM_ceRNA_axis
miRNA	ceRNA	type	Tool
hsa-miR-106b-5p	ABCD1	miRNA-mRNA	ceRNAxis
hsa-miR-106b-5p	ACKR2	miRNA-mRNA	ceRNAxis
hsa-miR-106b-5p	ACVR2B	miRNA-mRNA	ceRNAxis
hsa-miR-106b-5p	ADAM22	miRNA-mRNA	ceRNAxis
hsa-miR-106b-5p	ADAMTS1	miRNA-mRNA	ceRNAxis
hsa-miR-106b-5p	ADAMTS5	miRNA-mRNA	ceRNAxis
hsa-miR-106b-5p	ADGRE5	miRNA-mRNA	ceRNAxis
hsa-miR-106b-5p	AMPD2	miRNA-mRNA	ceRNAxis
hsa-miR-106b-5p	APBB2	miRNA-mRNA	ceRNAxis
hsa-miR-106b-5p	APLP2	miRNA-mRNA	ceRNAxis
hsa-miR-106b-5p	AQP3	miRNA-mRNA	ceRNAxis
hsa-miR-106b-5p	ARHGEF28	miRNA-mRNA	ceRNAxis
hsa-miR-106b-5p	ARL4A	miRNA-mRNA	ceRNAxis
hsa-miR-106b-5p	ARMCX4	miRNA-mRNA	ceRNAxis
hsa-miR-106b-5p	ASPM	miRNA-mRNA	ceRNAxis
hsa-miR-106b-5p	ATP11A	miRNA-mRNA	ceRNAxis
hsa-miR-106b-5p	B3GNT5	miRNA-mRNA	ceRNAxis
hsa-miR-106b-5p	BAHD1	miRNA-mRNA	ceRNAxis
hsa-miR-106b-5p	BPGM	miRNA-mRNA	ceRNAxis
hsa-miR-106b-5p	CABP1	miRNA-mRNA	ceRNAxis
hsa-miR-106b-5p	CCDC112	miRNA-mRNA	ceRNAxis
hsa-miR-106b-5p	CCDC30	miRNA-mRNA	ceRNAxis
hsa-miR-106b-5p	CCDC68	miRNA-mRNA	ceRNAxis
hsa-miR-106b-5p	CCNL1	miRNA-mRNA	ceRNAxis
hsa-miR-106b-5p	CDKN1A	miRNA-mRNA	ceRNAxis
hsa-miR-106b-5p	CEBPZOS	miRNA-mRNA	ceRNAxis
hsa-miR-106b-5p	CENPF	miRNA-mRNA	ceRNAxis
hsa-miR-106b-5p	CEP112	miRNA-mRNA	ceRNAxis
hsa-miR-106b-5p	CEP76	miRNA-mRNA	ceRNAxis
hsa-miR-106b-5p	CFL2	miRNA-mRNA	ceRNAxis
hsa-miR-106b-5p	CHAF1A	miRNA-mRNA	ceRNAxis
hsa-miR-106b-5p	CLUH	miRNA-mRNA	ceRNAxis
hsa-miR-106b-5p	CNKSR3	miRNA-mRNA	ceRNAxis
hsa-miR-106b-5p	CNN3	miRNA-mRNA	ceRNAxis
hsa-miR-106b-5p	CRIM1	miRNA-mRNA	ceRNAxis
hsa-miR-106b-5p	CTSA	miRNA-mRNA	ceRNAxis
hsa-miR-106b-5p	CTTN	miRNA-mRNA	ceRNAxis
hsa-miR-106b-5p	CYB5A	miRNA-mRNA	ceRNAxis
hsa-miR-106b-5p	DEPDC1	miRNA-mRNA	ceRNAxis
hsa-miR-106b-5p	DGKD	miRNA-mRNA	ceRNAxis
hsa-miR-106b-5p	DLG5	miRNA-mRNA	ceRNAxis
hsa-miR-106b-5p	DMTF1	miRNA-mRNA	ceRNAxis
hsa-miR-106b-5p	DSP	miRNA-mRNA	ceRNAxis
hsa-miR-106b-5p	DST	miRNA-mRNA	ceRNAxis
hsa-miR-106b-5p	DTL	miRNA-mRNA	ceRNAxis
hsa-miR-106b-5p	DYNC2H1	miRNA-mRNA	ceRNAxis
hsa-miR-106b-5p	EHD3	miRNA-mRNA	ceRNAxis
hsa-miR-106b-5p	EML1	miRNA-mRNA	ceRNAxis
hsa-miR-106b-5p	ENAH	miRNA-mRNA	ceRNAxis
hsa-miR-106b-5p	EXPH5	miRNA-mRNA	ceRNAxis
hsa-miR-106b-5p	F2RL3	miRNA-mRNA	ceRNAxis
hsa-miR-106b-5p	FANCD2	miRNA-mRNA	ceRNAxis
hsa-miR-106b-5p	FAT4	miRNA-mRNA	ceRNAxis
hsa-miR-106b-5p	FCMR	miRNA-mRNA	ceRNAxis
hsa-miR-106b-5p	FGGY	miRNA-mRNA	ceRNAxis
hsa-miR-106b-5p	FHDC1	miRNA-mRNA	ceRNAxis
hsa-miR-106b-5p	GABRE	miRNA-mRNA	ceRNAxis
hsa-miR-106b-5p	GIGYF1	miRNA-mRNA	ceRNAxis
hsa-miR-106b-5p	GNB5	miRNA-mRNA	ceRNAxis
hsa-miR-106b-5p	GPR137	miRNA-mRNA	ceRNAxis
hsa-miR-106b-5p	GRN	miRNA-mRNA	ceRNAxis
hsa-miR-106b-5p	GULP1	miRNA-mRNA	ceRNAxis
hsa-miR-106b-5p	HELZ2	miRNA-mRNA	ceRNAxis
hsa-miR-106b-5p	HEY1	miRNA-mRNA	ceRNAxis
hsa-miR-106b-5p	HLF	miRNA-mRNA	ceRNAxis
hsa-miR-106b-5p	HMGB3	miRNA-mRNA	ceRNAxis
hsa-miR-106b-5p	HMMR	miRNA-mRNA	ceRNAxis
hsa-miR-106b-5p	IER3IP1	miRNA-mRNA	ceRNAxis
hsa-miR-106b-5p	IGF1	miRNA-mRNA	ceRNAxis
hsa-miR-106b-5p	IKBIP	miRNA-mRNA	ceRNAxis
hsa-miR-106b-5p	ITGA1	miRNA-mRNA	ceRNAxis
hsa-miR-106b-5p	ITGA2	miRNA-mRNA	ceRNAxis
hsa-miR-106b-5p	ITGA4	miRNA-mRNA	ceRNAxis
hsa-miR-106b-5p	ITPR1	miRNA-mRNA	ceRNAxis
hsa-miR-106b-5p	KDR	miRNA-mRNA	ceRNAxis
hsa-miR-106b-5p	KIF14	miRNA-mRNA	ceRNAxis
hsa-miR-106b-5p	KIF21A	miRNA-mRNA	ceRNAxis
hsa-miR-106b-5p	KRT10	miRNA-mRNA	ceRNAxis
hsa-miR-106b-5p	LDLRAP1	miRNA-mRNA	ceRNAxis
hsa-miR-106b-5p	LHFPL2	miRNA-mRNA	ceRNAxis
hsa-miR-106b-5p	LILRB1	miRNA-mRNA	ceRNAxis
hsa-miR-106b-5p	LILRB2	miRNA-mRNA	ceRNAxis
hsa-miR-106b-5p	LIMA1	miRNA-mRNA	ceRNAxis
hsa-miR-106b-5p	LIMCH1	miRNA-mRNA	ceRNAxis
hsa-miR-106b-5p	LIMS1	miRNA-mRNA	ceRNAxis
hsa-miR-106b-5p	LMLN	miRNA-mRNA	ceRNAxis
hsa-miR-106b-5p	LMO7	miRNA-mRNA	ceRNAxis
hsa-miR-106b-5p	MADD	miRNA-mRNA	ceRNAxis
hsa-miR-106b-5p	MAGI2	miRNA-mRNA	ceRNAxis
hsa-miR-106b-5p	MALAT1	miRNA-lncRNA	ceRNAxis
hsa-miR-106b-5p	MAN1A2	miRNA-mRNA	ceRNAxis
hsa-miR-106b-5p	MCC	miRNA-mRNA	ceRNAxis
hsa-miR-106b-5p	MECOM	miRNA-mRNA	ceRNAxis
hsa-miR-106b-5p	MELK	miRNA-mRNA	ceRNAxis
hsa-miR-106b-5p	MET	miRNA-mRNA	ceRNAxis
hsa-miR-106b-5p	MFAP3L	miRNA-mRNA	ceRNAxis
hsa-miR-106b-5p	MFSD2A	miRNA-mRNA	ceRNAxis
hsa-miR-106b-5p	MPDZ	miRNA-mRNA	ceRNAxis
hsa-miR-106b-5p	MYB	miRNA-mRNA	ceRNAxis
hsa-miR-106b-5p	MYCL	miRNA-mRNA	ceRNAxis
hsa-miR-106b-5p	MYH9	miRNA-mRNA	ceRNAxis
hsa-miR-106b-5p	NAV2	miRNA-mRNA	ceRNAxis
hsa-miR-106b-5p	NAV3	miRNA-mRNA	ceRNAxis
hsa-miR-106b-5p	NDRG2	miRNA-mRNA	ceRNAxis
hsa-miR-106b-5p	NEAT1	miRNA-lncRNA	ceRNAxis
hsa-miR-106b-5p	NKTR	miRNA-mRNA	ceRNAxis
hsa-miR-106b-5p	NOS1	miRNA-mRNA	ceRNAxis
hsa-miR-106b-5p	NOTCH2	miRNA-mRNA	ceRNAxis
hsa-miR-106b-5p	NUP210	miRNA-mRNA	ceRNAxis
hsa-miR-106b-5p	NUSAP1	miRNA-mRNA	ceRNAxis
hsa-miR-106b-5p	OGT	miRNA-mRNA	ceRNAxis
hsa-miR-106b-5p	PAG1	miRNA-mRNA	ceRNAxis
hsa-miR-106b-5p	PALLD	miRNA-mRNA	ceRNAxis
hsa-miR-106b-5p	PANX1	miRNA-mRNA	ceRNAxis
hsa-miR-106b-5p	PARPBP	miRNA-mRNA	ceRNAxis
hsa-miR-106b-5p	PCLAF	miRNA-mRNA	ceRNAxis
hsa-miR-106b-5p	PDE10A	miRNA-mRNA	ceRNAxis
hsa-miR-106b-5p	PLSCR4	miRNA-mRNA	ceRNAxis
hsa-miR-106b-5p	POGLUT3	miRNA-mRNA	ceRNAxis
hsa-miR-106b-5p	POLR3G	miRNA-mRNA	ceRNAxis
hsa-miR-106b-5p	POU2F2	miRNA-mRNA	ceRNAxis
hsa-miR-106b-5p	PRKAR2B	miRNA-mRNA	ceRNAxis
hsa-miR-106b-5p	PRSS23	miRNA-mRNA	ceRNAxis
hsa-miR-106b-5p	PTGIS	miRNA-mRNA	ceRNAxis
hsa-miR-106b-5p	PTPN13	miRNA-mRNA	ceRNAxis
hsa-miR-106b-5p	PTPN21	miRNA-mRNA	ceRNAxis
hsa-miR-106b-5p	PTPRJ	miRNA-mRNA	ceRNAxis
hsa-miR-106b-5p	PTPRM	miRNA-mRNA	ceRNAxis
hsa-miR-106b-5p	PYCR2	miRNA-mRNA	ceRNAxis
hsa-miR-106b-5p	PYGB	miRNA-mRNA	ceRNAxis
hsa-miR-106b-5p	RANBP17	miRNA-mRNA	ceRNAxis
hsa-miR-106b-5p	RAPGEF4	miRNA-mRNA	ceRNAxis
hsa-miR-106b-5p	RBFOX2	miRNA-mRNA	ceRNAxis
hsa-miR-106b-5p	RELL1	miRNA-mRNA	ceRNAxis
hsa-miR-106b-5p	REPIN1	miRNA-mRNA	ceRNAxis
hsa-miR-106b-5p	RHOJ	miRNA-mRNA	ceRNAxis
hsa-miR-106b-5p	RNF152	miRNA-mRNA	ceRNAxis
hsa-miR-106b-5p	RRAGD	miRNA-mRNA	ceRNAxis
hsa-miR-106b-5p	RRM2	miRNA-mRNA	ceRNAxis
hsa-miR-106b-5p	RSRP1	miRNA-mRNA	ceRNAxis
hsa-miR-106b-5p	RUNX1T1	miRNA-mRNA	ceRNAxis
hsa-miR-106b-5p	SELENOK	miRNA-mRNA	ceRNAxis
hsa-miR-106b-5p	SEMA3D	miRNA-mRNA	ceRNAxis
hsa-miR-106b-5p	SGSM2	miRNA-mRNA	ceRNAxis
hsa-miR-106b-5p	SHANK2	miRNA-mRNA	ceRNAxis
hsa-miR-106b-5p	SLC25A25	miRNA-mRNA	ceRNAxis
hsa-miR-106b-5p	SLC9A6	miRNA-mRNA	ceRNAxis
hsa-miR-106b-5p	SMAD6	miRNA-mRNA	ceRNAxis
hsa-miR-106b-5p	SOCS6	miRNA-mRNA	ceRNAxis
hsa-miR-106b-5p	SORBS2	miRNA-mRNA	ceRNAxis
hsa-miR-106b-5p	SPATA7	miRNA-mRNA	ceRNAxis
hsa-miR-106b-5p	SPRYD7	miRNA-mRNA	ceRNAxis
hsa-miR-106b-5p	SUN2	miRNA-mRNA	ceRNAxis
hsa-miR-106b-5p	TACC2	miRNA-mRNA	ceRNAxis
hsa-miR-106b-5p	TATDN1	miRNA-mRNA	ceRNAxis
hsa-miR-106b-5p	TBXA2R	miRNA-mRNA	ceRNAxis
hsa-miR-106b-5p	TCIRG1	miRNA-mRNA	ceRNAxis
hsa-miR-106b-5p	TGOLN2	miRNA-mRNA	ceRNAxis
hsa-miR-106b-5p	THBS1	miRNA-mRNA	ceRNAxis
hsa-miR-106b-5p	TIPIN	miRNA-mRNA	ceRNAxis
hsa-miR-106b-5p	TLR2	miRNA-mRNA	ceRNAxis
hsa-miR-106b-5p	TLR8	miRNA-mRNA	ceRNAxis
hsa-miR-106b-5p	TNFRSF1B	miRNA-mRNA	ceRNAxis
hsa-miR-106b-5p	TRIM13	miRNA-mRNA	ceRNAxis
hsa-miR-106b-5p	TRIM2	miRNA-mRNA	ceRNAxis
hsa-miR-106b-5p	TTC9	miRNA-mRNA	ceRNAxis
hsa-miR-106b-5p	UACA	miRNA-mRNA	ceRNAxis
hsa-miR-106b-5p	USP53	miRNA-mRNA	ceRNAxis
hsa-miR-106b-5p	VCL	miRNA-mRNA	ceRNAxis
hsa-miR-106b-5p	XIST	miRNA-lncRNA	ceRNAxis
hsa-miR-106b-5p	ZAP70	miRNA-mRNA	ceRNAxis
hsa-miR-106b-5p	ZSCAN12	miRNA-mRNA	ceRNAxis
hsa-miR-125b-2-3p	ACP5	miRNA-mRNA	ceRNAxis
hsa-miR-125b-2-3p	ADA2	miRNA-mRNA	ceRNAxis
hsa-miR-125b-2-3p	ADAMTS1	miRNA-mRNA	ceRNAxis
hsa-miR-125b-2-3p	ADGRE2	miRNA-mRNA	ceRNAxis
hsa-miR-125b-2-3p	ADGRL3	miRNA-mRNA	ceRNAxis
hsa-miR-125b-2-3p	AHSP	miRNA-mRNA	ceRNAxis
hsa-miR-125b-2-3p	ALDH1A2	miRNA-mRNA	ceRNAxis
hsa-miR-125b-2-3p	ANKRD42	miRNA-mRNA	ceRNAxis
hsa-miR-125b-2-3p	AP1G2	miRNA-mRNA	ceRNAxis
hsa-miR-125b-2-3p	B3GNT5	miRNA-mRNA	ceRNAxis
hsa-miR-125b-2-3p	CABP1	miRNA-mRNA	ceRNAxis
hsa-miR-125b-2-3p	CALCRL	miRNA-mRNA	ceRNAxis
hsa-miR-125b-2-3p	CARD11	miRNA-mRNA	ceRNAxis
hsa-miR-125b-2-3p	CCDC112	miRNA-mRNA	ceRNAxis
hsa-miR-125b-2-3p	CCDC126	miRNA-mRNA	ceRNAxis
hsa-miR-125b-2-3p	CD14	miRNA-mRNA	ceRNAxis
hsa-miR-125b-2-3p	CEP112	miRNA-mRNA	ceRNAxis
hsa-miR-125b-2-3p	CFP	miRNA-mRNA	ceRNAxis
hsa-miR-125b-2-3p	CHEK1	miRNA-mRNA	ceRNAxis
hsa-miR-125b-2-3p	CHST15	miRNA-mRNA	ceRNAxis
hsa-miR-125b-2-3p	CLDN5	miRNA-mRNA	ceRNAxis
hsa-miR-125b-2-3p	CNKSR3	miRNA-mRNA	ceRNAxis
hsa-miR-125b-2-3p	DDR2	miRNA-mRNA	ceRNAxis
hsa-miR-125b-2-3p	DGKA	miRNA-mRNA	ceRNAxis
hsa-miR-125b-2-3p	DST	miRNA-mRNA	ceRNAxis
hsa-miR-125b-2-3p	DTNA	miRNA-mRNA	ceRNAxis
hsa-miR-125b-2-3p	EHD3	miRNA-mRNA	ceRNAxis
hsa-miR-125b-2-3p	F8	miRNA-mRNA	ceRNAxis
hsa-miR-125b-2-3p	FGD2	miRNA-mRNA	ceRNAxis
hsa-miR-125b-2-3p	FZD5	miRNA-mRNA	ceRNAxis
hsa-miR-125b-2-3p	GORASP1	miRNA-mRNA	ceRNAxis
hsa-miR-125b-2-3p	GPR137	miRNA-mRNA	ceRNAxis
hsa-miR-125b-2-3p	GULP1	miRNA-mRNA	ceRNAxis
hsa-miR-125b-2-3p	GYPE	miRNA-mRNA	ceRNAxis
hsa-miR-125b-2-3p	HLF	miRNA-mRNA	ceRNAxis
hsa-miR-125b-2-3p	HMGXB4	miRNA-mRNA	ceRNAxis
hsa-miR-125b-2-3p	HOPX	miRNA-mRNA	ceRNAxis
hsa-miR-125b-2-3p	HSH2D	miRNA-mRNA	ceRNAxis
hsa-miR-125b-2-3p	INHBA	miRNA-mRNA	ceRNAxis
hsa-miR-125b-2-3p	KIAA1217	miRNA-mRNA	ceRNAxis
hsa-miR-125b-2-3p	KIF15	miRNA-mRNA	ceRNAxis
hsa-miR-125b-2-3p	KLF5	miRNA-mRNA	ceRNAxis
hsa-miR-125b-2-3p	LHFPL2	miRNA-mRNA	ceRNAxis
hsa-miR-125b-2-3p	LIMA1	miRNA-mRNA	ceRNAxis
hsa-miR-125b-2-3p	LIMCH1	miRNA-mRNA	ceRNAxis
hsa-miR-125b-2-3p	LMF2	miRNA-mRNA	ceRNAxis
hsa-miR-125b-2-3p	LPAR5	miRNA-mRNA	ceRNAxis
hsa-miR-125b-2-3p	MAGI2	miRNA-mRNA	ceRNAxis
hsa-miR-125b-2-3p	MAN1A2	miRNA-mRNA	ceRNAxis
hsa-miR-125b-2-3p	MAOA	miRNA-mRNA	ceRNAxis
hsa-miR-125b-2-3p	MEIS2	miRNA-mRNA	ceRNAxis
hsa-miR-125b-2-3p	MFAP3L	miRNA-mRNA	ceRNAxis
hsa-miR-125b-2-3p	MGST1	miRNA-mRNA	ceRNAxis
hsa-miR-125b-2-3p	MS4A3	miRNA-mRNA	ceRNAxis
hsa-miR-125b-2-3p	NDRG2	miRNA-mRNA	ceRNAxis
hsa-miR-125b-2-3p	NIBAN3	miRNA-mRNA	ceRNAxis
hsa-miR-125b-2-3p	NR2F1	miRNA-mRNA	ceRNAxis
hsa-miR-125b-2-3p	PAG1	miRNA-mRNA	ceRNAxis
hsa-miR-125b-2-3p	PALLD	miRNA-mRNA	ceRNAxis
hsa-miR-125b-2-3p	PALMD	miRNA-mRNA	ceRNAxis
hsa-miR-125b-2-3p	PCSK5	miRNA-mRNA	ceRNAxis
hsa-miR-125b-2-3p	PHLDB1	miRNA-mRNA	ceRNAxis
hsa-miR-125b-2-3p	PLEC	miRNA-mRNA	ceRNAxis
hsa-miR-125b-2-3p	POGLUT3	miRNA-mRNA	ceRNAxis
hsa-miR-125b-2-3p	POLR3G	miRNA-mRNA	ceRNAxis
hsa-miR-125b-2-3p	PSAP	miRNA-mRNA	ceRNAxis
hsa-miR-125b-2-3p	PTPN13	miRNA-mRNA	ceRNAxis
hsa-miR-125b-2-3p	RELT	miRNA-mRNA	ceRNAxis
hsa-miR-125b-2-3p	SHANK2	miRNA-mRNA	ceRNAxis
hsa-miR-125b-2-3p	SLC41A2	miRNA-mRNA	ceRNAxis
hsa-miR-125b-2-3p	SMARCA1	miRNA-mRNA	ceRNAxis
hsa-miR-125b-2-3p	SORBS2	miRNA-mRNA	ceRNAxis
hsa-miR-125b-2-3p	STIM1	miRNA-mRNA	ceRNAxis
hsa-miR-125b-2-3p	SULF1	miRNA-mRNA	ceRNAxis
hsa-miR-125b-2-3p	TACC2	miRNA-mRNA	ceRNAxis
hsa-miR-125b-2-3p	TATDN1	miRNA-mRNA	ceRNAxis
hsa-miR-125b-2-3p	TCEAL4	miRNA-mRNA	ceRNAxis
hsa-miR-125b-2-3p	TCEAL9	miRNA-mRNA	ceRNAxis
hsa-miR-125b-2-3p	TLR2	miRNA-mRNA	ceRNAxis
hsa-miR-125b-2-3p	TLR5	miRNA-mRNA	ceRNAxis
hsa-miR-125b-2-3p	TMC8	miRNA-mRNA	ceRNAxis
hsa-miR-125b-2-3p	TNFSF14	miRNA-mRNA	ceRNAxis
hsa-miR-125b-2-3p	TPX2	miRNA-mRNA	ceRNAxis
hsa-miR-125b-2-3p	TRPC6	miRNA-mRNA	ceRNAxis
hsa-miR-125b-2-3p	UACA	miRNA-mRNA	ceRNAxis
hsa-miR-125b-2-3p	WDFY4	miRNA-mRNA	ceRNAxis
hsa-miR-125b-2-3p	XIST	miRNA-lncRNA	ceRNAxis
hsa-miR-125b-2-3p	ZNF470	miRNA-mRNA	ceRNAxis
hsa-miR-125b-2-3p	ZNF568	miRNA-mRNA	ceRNAxis
hsa-miR-125b-2-3p	ZNF569	miRNA-mRNA	ceRNAxis
hsa-miR-125b-2-3p	ZNF829	miRNA-mRNA	ceRNAxis
hsa-miR-142-5p	ADAMTS1	miRNA-mRNA	ceRNAxis
hsa-miR-142-5p	ADAMTS5	miRNA-mRNA	ceRNAxis
hsa-miR-142-5p	ADGRL3	miRNA-mRNA	ceRNAxis
hsa-miR-142-5p	AMY2B	miRNA-mRNA	ceRNAxis
hsa-miR-142-5p	ARL4A	miRNA-mRNA	ceRNAxis
hsa-miR-142-5p	ATP11A	miRNA-mRNA	ceRNAxis
hsa-miR-142-5p	B3GNT5	miRNA-mRNA	ceRNAxis
hsa-miR-142-5p	CCDC80	miRNA-mRNA	ceRNAxis
hsa-miR-142-5p	CCNL1	miRNA-mRNA	ceRNAxis
hsa-miR-142-5p	CENPF	miRNA-mRNA	ceRNAxis
hsa-miR-142-5p	CTSA	miRNA-mRNA	ceRNAxis
hsa-miR-142-5p	DTL	miRNA-mRNA	ceRNAxis
hsa-miR-142-5p	FANCB	miRNA-mRNA	ceRNAxis
hsa-miR-142-5p	FGF12	miRNA-mRNA	ceRNAxis
hsa-miR-142-5p	FIRRE	miRNA-lncRNA	ceRNAxis
hsa-miR-142-5p	FTX	miRNA-lncRNA	ceRNAxis
hsa-miR-142-5p	HMGN5	miRNA-mRNA	ceRNAxis
hsa-miR-142-5p	IGF1	miRNA-mRNA	ceRNAxis
hsa-miR-142-5p	LIMS1	miRNA-mRNA	ceRNAxis
hsa-miR-142-5p	MADD	miRNA-mRNA	ceRNAxis
hsa-miR-142-5p	MAGI2	miRNA-mRNA	ceRNAxis
hsa-miR-142-5p	MEIS2	miRNA-mRNA	ceRNAxis
hsa-miR-142-5p	MELK	miRNA-mRNA	ceRNAxis
hsa-miR-142-5p	NEAT1	miRNA-lncRNA	ceRNAxis
hsa-miR-142-5p	NKTR	miRNA-mRNA	ceRNAxis
hsa-miR-142-5p	NUF2	miRNA-mRNA	ceRNAxis
hsa-miR-142-5p	PALB2	miRNA-mRNA	ceRNAxis
hsa-miR-142-5p	PDE10A	miRNA-mRNA	ceRNAxis
hsa-miR-142-5p	PHLDA1	miRNA-mRNA	ceRNAxis
hsa-miR-142-5p	PHLDB1	miRNA-mRNA	ceRNAxis
hsa-miR-142-5p	PITPNM2	miRNA-mRNA	ceRNAxis
hsa-miR-142-5p	PLD1	miRNA-mRNA	ceRNAxis
hsa-miR-142-5p	POGLUT3	miRNA-mRNA	ceRNAxis
hsa-miR-142-5p	POSTN	miRNA-mRNA	ceRNAxis
hsa-miR-142-5p	PTPRB	miRNA-mRNA	ceRNAxis
hsa-miR-142-5p	RCN1	miRNA-mRNA	ceRNAxis
hsa-miR-142-5p	RRAGD	miRNA-mRNA	ceRNAxis
hsa-miR-142-5p	RUNX1T1	miRNA-mRNA	ceRNAxis
hsa-miR-142-5p	SEM1	miRNA-mRNA	ceRNAxis
hsa-miR-142-5p	SLC9A6	miRNA-mRNA	ceRNAxis
hsa-miR-142-5p	SMAD3	miRNA-mRNA	ceRNAxis
hsa-miR-142-5p	SNHG3	miRNA-lncRNA	ceRNAxis
hsa-miR-142-5p	SNX24	miRNA-mRNA	ceRNAxis
hsa-miR-142-5p	STOX2	miRNA-mRNA	ceRNAxis
hsa-miR-142-5p	TAF13	miRNA-mRNA	ceRNAxis
hsa-miR-142-5p	TMOD1	miRNA-mRNA	ceRNAxis
hsa-miR-142-5p	TRIM13	miRNA-mRNA	ceRNAxis
hsa-miR-142-5p	VCL	miRNA-mRNA	ceRNAxis
hsa-miR-142-5p	XIST	miRNA-lncRNA	ceRNAxis
hsa-miR-142-5p	ZSCAN12	miRNA-mRNA	ceRNAxis
hsa-miR-144-3p	ACVR2B	miRNA-mRNA	ceRNAxis
hsa-miR-144-3p	ADAMTS1	miRNA-mRNA	ceRNAxis
hsa-miR-144-3p	ADAMTS5	miRNA-mRNA	ceRNAxis
hsa-miR-144-3p	ADCY7	miRNA-mRNA	ceRNAxis
hsa-miR-144-3p	ADPGK	miRNA-mRNA	ceRNAxis
hsa-miR-144-3p	ANTXR1	miRNA-mRNA	ceRNAxis
hsa-miR-144-3p	APLP2	miRNA-mRNA	ceRNAxis
hsa-miR-144-3p	ARHGAP11A	miRNA-mRNA	ceRNAxis
hsa-miR-144-3p	ARHGAP28	miRNA-mRNA	ceRNAxis
hsa-miR-144-3p	ARHGAP42	miRNA-mRNA	ceRNAxis
hsa-miR-144-3p	ATP11A	miRNA-mRNA	ceRNAxis
hsa-miR-144-3p	ATP1B2	miRNA-mRNA	ceRNAxis
hsa-miR-144-3p	CALCRL	miRNA-mRNA	ceRNAxis
hsa-miR-144-3p	CCDC112	miRNA-mRNA	ceRNAxis
hsa-miR-144-3p	CCDC68	miRNA-mRNA	ceRNAxis
hsa-miR-144-3p	CDKN1A	miRNA-lncRNA	ceRNAxis
hsa-miR-144-3p	CEP76	miRNA-mRNA	ceRNAxis
hsa-miR-144-3p	CFL2	miRNA-mRNA	ceRNAxis
hsa-miR-144-3p	CMIP	miRNA-mRNA	ceRNAxis
hsa-miR-144-3p	CNN3	miRNA-mRNA	ceRNAxis
hsa-miR-144-3p	CRPPA	miRNA-mRNA	ceRNAxis
hsa-miR-144-3p	DBF4B	miRNA-mRNA	ceRNAxis
hsa-miR-144-3p	DEPDC1	miRNA-mRNA	ceRNAxis
hsa-miR-144-3p	DLG5	miRNA-mRNA	ceRNAxis
hsa-miR-144-3p	DONSON	miRNA-mRNA	ceRNAxis
hsa-miR-144-3p	DST	miRNA-mRNA	ceRNAxis
hsa-miR-144-3p	DTNA	miRNA-mRNA	ceRNAxis
hsa-miR-144-3p	EFEMP1	miRNA-mRNA	ceRNAxis
hsa-miR-144-3p	ELL2	miRNA-mRNA	ceRNAxis
hsa-miR-144-3p	EMP1	miRNA-mRNA	ceRNAxis
hsa-miR-144-3p	ENAH	miRNA-mRNA	ceRNAxis
hsa-miR-144-3p	EPB41L4A	miRNA-mRNA	ceRNAxis
hsa-miR-144-3p	EXPH5	miRNA-mRNA	ceRNAxis
hsa-miR-144-3p	FANCD2	miRNA-mRNA	ceRNAxis
hsa-miR-144-3p	FAT4	miRNA-mRNA	ceRNAxis
hsa-miR-144-3p	HEY1	miRNA-mRNA	ceRNAxis
hsa-miR-144-3p	HIVEP3	miRNA-mRNA	ceRNAxis
hsa-miR-144-3p	HMGN5	miRNA-mRNA	ceRNAxis
hsa-miR-144-3p	HMGXB4	miRNA-mRNA	ceRNAxis
hsa-miR-144-3p	IRS1	miRNA-mRNA	ceRNAxis
hsa-miR-144-3p	ITGA1	miRNA-mRNA	ceRNAxis
hsa-miR-144-3p	ITPR1	miRNA-mRNA	ceRNAxis
hsa-miR-144-3p	JAKMIP2	miRNA-mRNA	ceRNAxis
hsa-miR-144-3p	KCNH2	miRNA-mRNA	ceRNAxis
hsa-miR-144-3p	KCNN3	miRNA-mRNA	ceRNAxis
hsa-miR-144-3p	KIAA1217	miRNA-mRNA	ceRNAxis
hsa-miR-144-3p	KIF14	miRNA-mRNA	ceRNAxis
hsa-miR-144-3p	KIF15	miRNA-mRNA	ceRNAxis
hsa-miR-144-3p	KLF5	miRNA-mRNA	ceRNAxis
hsa-miR-144-3p	LIFR	miRNA-mRNA	ceRNAxis
hsa-miR-144-3p	LIMCH1	miRNA-mRNA	ceRNAxis
hsa-miR-144-3p	LIPA	miRNA-mRNA	ceRNAxis
hsa-miR-144-3p	MAGI1	miRNA-mRNA	ceRNAxis
hsa-miR-144-3p	MAGI2	miRNA-mRNA	ceRNAxis
hsa-miR-144-3p	MALAT1	miRNA-lncRNA	ceRNAxis
hsa-miR-144-3p	MCM8	miRNA-mRNA	ceRNAxis
hsa-miR-144-3p	MECOM	miRNA-mRNA	ceRNAxis
hsa-miR-144-3p	MEIS2	miRNA-mRNA	ceRNAxis
hsa-miR-144-3p	MELK	miRNA-mRNA	ceRNAxis
hsa-miR-144-3p	MET	miRNA-mRNA	ceRNAxis
hsa-miR-144-3p	MLEC	miRNA-mRNA	ceRNAxis
hsa-miR-144-3p	MPDZ	miRNA-mRNA	ceRNAxis
hsa-miR-144-3p	MPEG1	miRNA-mRNA	ceRNAxis
hsa-miR-144-3p	MYB	miRNA-mRNA	ceRNAxis
hsa-miR-144-3p	NAV2	miRNA-mRNA	ceRNAxis
hsa-miR-144-3p	NAV3	miRNA-mRNA	ceRNAxis
hsa-miR-144-3p	NDRG4	miRNA-mRNA	ceRNAxis
hsa-miR-144-3p	NEAT1	miRNA-lncRNA	ceRNAxis
hsa-miR-144-3p	NET1	miRNA-mRNA	ceRNAxis
hsa-miR-144-3p	NOS1	miRNA-mRNA	ceRNAxis
hsa-miR-144-3p	NOTCH1	miRNA-mRNA	ceRNAxis
hsa-miR-144-3p	NOTCH2	miRNA-mRNA	ceRNAxis
hsa-miR-144-3p	OGT	miRNA-mRNA	ceRNAxis
hsa-miR-144-3p	PAG1	miRNA-mRNA	ceRNAxis
hsa-miR-144-3p	PALLD	miRNA-mRNA	ceRNAxis
hsa-miR-144-3p	PARPBP	miRNA-mRNA	ceRNAxis
hsa-miR-144-3p	PAXBP1	miRNA-mRNA	ceRNAxis
hsa-miR-144-3p	PCDH9	miRNA-mRNA	ceRNAxis
hsa-miR-144-3p	PCSK5	miRNA-mRNA	ceRNAxis
hsa-miR-144-3p	PDE7B	miRNA-mRNA	ceRNAxis
hsa-miR-144-3p	PFDN4	miRNA-mRNA	ceRNAxis
hsa-miR-144-3p	PHLDA1	miRNA-mRNA	ceRNAxis
hsa-miR-144-3p	PIEZO1	miRNA-mRNA	ceRNAxis
hsa-miR-144-3p	PIK3IP1	miRNA-mRNA	ceRNAxis
hsa-miR-144-3p	POGLUT3	miRNA-mRNA	ceRNAxis
hsa-miR-144-3p	POLR3G	miRNA-mRNA	ceRNAxis
hsa-miR-144-3p	POU2F2	miRNA-mRNA	ceRNAxis
hsa-miR-144-3p	PPM1L	miRNA-mRNA	ceRNAxis
hsa-miR-144-3p	PRC1	miRNA-mRNA	ceRNAxis
hsa-miR-144-3p	PRSS23	miRNA-mRNA	ceRNAxis
hsa-miR-144-3p	PTPN13	miRNA-mRNA	ceRNAxis
hsa-miR-144-3p	PTPRJ	miRNA-mRNA	ceRNAxis
hsa-miR-144-3p	PTPRM	miRNA-mRNA	ceRNAxis
hsa-miR-144-3p	RAD51AP1	miRNA-lncRNA	ceRNAxis
hsa-miR-144-3p	RAI14	miRNA-mRNA	ceRNAxis
hsa-miR-144-3p	RASSF8	miRNA-mRNA	ceRNAxis
hsa-miR-144-3p	REPIN1	miRNA-mRNA	ceRNAxis
hsa-miR-144-3p	RRAGD	miRNA-mRNA	ceRNAxis
hsa-miR-144-3p	RUNX1T1	miRNA-mRNA	ceRNAxis
hsa-miR-144-3p	SEC61B	miRNA-mRNA	ceRNAxis
hsa-miR-144-3p	SETD1B	miRNA-mRNA	ceRNAxis
hsa-miR-144-3p	SHANK2	miRNA-mRNA	ceRNAxis
hsa-miR-144-3p	SMAD6	miRNA-mRNA	ceRNAxis
hsa-miR-144-3p	SMARCA1	miRNA-mRNA	ceRNAxis
hsa-miR-144-3p	SNORD17	miRNA-lncRNA	ceRNAxis
hsa-miR-144-3p	SNRNP70	miRNA-lncRNA	ceRNAxis
hsa-miR-144-3p	SNX24	miRNA-mRNA	ceRNAxis
hsa-miR-144-3p	SOCS6	miRNA-mRNA	ceRNAxis
hsa-miR-144-3p	SOX6	miRNA-mRNA	ceRNAxis
hsa-miR-144-3p	SRC	miRNA-mRNA	ceRNAxis
hsa-miR-144-3p	STOX2	miRNA-mRNA	ceRNAxis
hsa-miR-144-3p	TACC2	miRNA-mRNA	ceRNAxis
hsa-miR-144-3p	TAF13	miRNA-mRNA	ceRNAxis
hsa-miR-144-3p	TCFL5	miRNA-mRNA	ceRNAxis
hsa-miR-144-3p	TEK	miRNA-mRNA	ceRNAxis
hsa-miR-144-3p	TGFB1	miRNA-mRNA	ceRNAxis
hsa-miR-144-3p	TGOLN2	miRNA-mRNA	ceRNAxis
hsa-miR-144-3p	THBS1	miRNA-mRNA	ceRNAxis
hsa-miR-144-3p	TNRC18	miRNA-mRNA	ceRNAxis
hsa-miR-144-3p	TOP2A	miRNA-mRNA	ceRNAxis
hsa-miR-144-3p	TPX2	miRNA-mRNA	ceRNAxis
hsa-miR-144-3p	TRIM2	miRNA-mRNA	ceRNAxis
hsa-miR-144-3p	UACA	miRNA-mRNA	ceRNAxis
hsa-miR-144-3p	USP53	miRNA-mRNA	ceRNAxis
hsa-miR-144-3p	VCAN	miRNA-mRNA	ceRNAxis
hsa-miR-144-3p	WWTR1	miRNA-mRNA	ceRNAxis
hsa-miR-144-3p	XIST	miRNA-mRNA;miRNA-lncRNA	ceRNAxis
hsa-miR-144-3p	ZC2HC1A	miRNA-mRNA	ceRNAxis
hsa-miR-144-3p	ZC3H6	miRNA-mRNA	ceRNAxis
hsa-miR-144-3p	ZC3HAV1L	miRNA-mRNA	ceRNAxis
hsa-miR-144-3p	ZNF521	miRNA-mRNA	ceRNAxis
hsa-miR-144-5p	CDCA2	miRNA-mRNA	ceRNAxis
hsa-miR-144-5p	CFL2	miRNA-mRNA	ceRNAxis
hsa-miR-144-5p	CNKSR3	miRNA-mRNA	ceRNAxis
hsa-miR-144-5p	FTX	miRNA-lncRNA	ceRNAxis
hsa-miR-144-5p	MAGI2	miRNA-mRNA	ceRNAxis
hsa-miR-144-5p	MET	miRNA-mRNA	ceRNAxis
hsa-miR-144-5p	MPIG6B	miRNA-mRNA	ceRNAxis
hsa-miR-144-5p	NEAT1	miRNA-lncRNA	ceRNAxis
hsa-miR-144-5p	RSRP1	miRNA-mRNA	ceRNAxis
hsa-miR-144-5p	XIST	miRNA-lncRNA	ceRNAxis
hsa-miR-21-3p	ADCY7	miRNA-mRNA	ceRNAxis
hsa-miR-21-3p	ALDH1A2	miRNA-mRNA	ceRNAxis
hsa-miR-21-3p	AP1G2	miRNA-mRNA	ceRNAxis
hsa-miR-21-3p	APBB2	miRNA-mRNA	ceRNAxis
hsa-miR-21-3p	ARHGAP27	miRNA-mRNA	ceRNAxis
hsa-miR-21-3p	ARHGAP28	miRNA-mRNA	ceRNAxis
hsa-miR-21-3p	B3GNT5	miRNA-mRNA	ceRNAxis
hsa-miR-21-3p	BPGM	miRNA-mRNA	ceRNAxis
hsa-miR-21-3p	CABP1	miRNA-mRNA	ceRNAxis
hsa-miR-21-3p	CCDC138	miRNA-mRNA	ceRNAxis
hsa-miR-21-3p	CCDC30	miRNA-mRNA	ceRNAxis
hsa-miR-21-3p	CDK1	miRNA-mRNA	ceRNAxis
hsa-miR-21-3p	CENPI	miRNA-mRNA	ceRNAxis
hsa-miR-21-3p	CTDSPL	miRNA-mRNA	ceRNAxis
hsa-miR-21-3p	DDR2	miRNA-mRNA	ceRNAxis
hsa-miR-21-3p	DMTF1	miRNA-mRNA	ceRNAxis
hsa-miR-21-3p	DNAAF11	miRNA-mRNA	ceRNAxis
hsa-miR-21-3p	ELL2	miRNA-mRNA	ceRNAxis
hsa-miR-21-3p	FILIP1	miRNA-mRNA	ceRNAxis
hsa-miR-21-3p	FLACC1	miRNA-mRNA	ceRNAxis
hsa-miR-21-3p	GULP1	miRNA-mRNA	ceRNAxis
hsa-miR-21-3p	HIVEP3	miRNA-mRNA	ceRNAxis
hsa-miR-21-3p	ITPR1	miRNA-mRNA	ceRNAxis
hsa-miR-21-3p	KIAA1217	miRNA-mRNA	ceRNAxis
hsa-miR-21-3p	KIZ	miRNA-mRNA	ceRNAxis
hsa-miR-21-3p	KRT23	miRNA-mRNA	ceRNAxis
hsa-miR-21-3p	LIMA1	miRNA-mRNA	ceRNAxis
hsa-miR-21-3p	LIPA	miRNA-mRNA	ceRNAxis
hsa-miR-21-3p	LRRC25	miRNA-mRNA	ceRNAxis
hsa-miR-21-3p	LYVE1	miRNA-mRNA	ceRNAxis
hsa-miR-21-3p	MAGI2	miRNA-mRNA	ceRNAxis
hsa-miR-21-3p	MALAT1	miRNA-lncRNA	ceRNAxis
hsa-miR-21-3p	MAOA	miRNA-mRNA	ceRNAxis
hsa-miR-21-3p	MYCL	miRNA-mRNA	ceRNAxis
hsa-miR-21-3p	MYL4	miRNA-mRNA	ceRNAxis
hsa-miR-21-3p	NAV3	miRNA-mRNA	ceRNAxis
hsa-miR-21-3p	NET1	miRNA-mRNA	ceRNAxis
hsa-miR-21-3p	P2RX1	miRNA-mRNA	ceRNAxis
hsa-miR-21-3p	PAG1	miRNA-mRNA	ceRNAxis
hsa-miR-21-3p	PALB2	miRNA-mRNA	ceRNAxis
hsa-miR-21-3p	PALLD	miRNA-mRNA	ceRNAxis
hsa-miR-21-3p	PARD3B	miRNA-mRNA	ceRNAxis
hsa-miR-21-3p	PCLAF	miRNA-mRNA	ceRNAxis
hsa-miR-21-3p	PDE6A	miRNA-mRNA	ceRNAxis
hsa-miR-21-3p	PITPNM2	miRNA-mRNA	ceRNAxis
hsa-miR-21-3p	PLPP1	miRNA-mRNA	ceRNAxis
hsa-miR-21-3p	PPM1L	miRNA-mRNA	ceRNAxis
hsa-miR-21-3p	RAI14	miRNA-mRNA	ceRNAxis
hsa-miR-21-3p	RASSF8	miRNA-mRNA	ceRNAxis
hsa-miR-21-3p	RPH3A	miRNA-mRNA	ceRNAxis
hsa-miR-21-3p	RUNX1T1	miRNA-mRNA	ceRNAxis
hsa-miR-21-3p	SEM1	miRNA-mRNA	ceRNAxis
hsa-miR-21-3p	SHANK2	miRNA-mRNA	ceRNAxis
hsa-miR-21-3p	SIDT2	miRNA-mRNA	ceRNAxis
hsa-miR-21-3p	SLA2	miRNA-mRNA	ceRNAxis
hsa-miR-21-3p	SNX24	miRNA-mRNA	ceRNAxis
hsa-miR-21-3p	SPINT2	miRNA-mRNA	ceRNAxis
hsa-miR-21-3p	STIM1	miRNA-mRNA	ceRNAxis
hsa-miR-21-3p	TCEAL9	miRNA-mRNA	ceRNAxis
hsa-miR-21-3p	TLR2	miRNA-mRNA	ceRNAxis
hsa-miR-21-3p	TRIM2	miRNA-mRNA	ceRNAxis
hsa-miR-21-3p	VCAN	miRNA-mRNA	ceRNAxis
hsa-miR-21-3p	ZNF470	miRNA-mRNA	ceRNAxis
hsa-miR-21-3p	ZNF829	miRNA-mRNA	ceRNAxis
hsa-miR-224-5p	ADAMTS5	miRNA-mRNA	ceRNAxis
hsa-miR-224-5p	ADCY7	miRNA-mRNA	ceRNAxis
hsa-miR-224-5p	AHNAK2	miRNA-mRNA	ceRNAxis
hsa-miR-224-5p	AK9	miRNA-mRNA	ceRNAxis
hsa-miR-224-5p	AMPD2	miRNA-mRNA	ceRNAxis
hsa-miR-224-5p	ANKRD42	miRNA-mRNA	ceRNAxis
hsa-miR-224-5p	AOPEP	miRNA-mRNA	ceRNAxis
hsa-miR-224-5p	AP1G2	miRNA-mRNA	ceRNAxis
hsa-miR-224-5p	APBB2	miRNA-mRNA	ceRNAxis
hsa-miR-224-5p	ASPM	miRNA-mRNA	ceRNAxis
hsa-miR-224-5p	ATP11A	miRNA-mRNA	ceRNAxis
hsa-miR-224-5p	BAHD1	miRNA-mRNA	ceRNAxis
hsa-miR-224-5p	BPGM	miRNA-mRNA	ceRNAxis
hsa-miR-224-5p	BRCA1	miRNA-mRNA	ceRNAxis
hsa-miR-224-5p	CAMKMT	miRNA-mRNA	ceRNAxis
hsa-miR-224-5p	CBX6	miRNA-mRNA	ceRNAxis
hsa-miR-224-5p	CCDC112	miRNA-mRNA	ceRNAxis
hsa-miR-224-5p	CCDC68	miRNA-mRNA	ceRNAxis
hsa-miR-224-5p	CCNL2	miRNA-mRNA;miRNA-lncRNA	ceRNAxis
hsa-miR-224-5p	CD59	miRNA-mRNA	ceRNAxis
hsa-miR-224-5p	CDCA2	miRNA-mRNA	ceRNAxis
hsa-miR-224-5p	CDKN1A	miRNA-mRNA;miRNA-lncRNA	ceRNAxis
hsa-miR-224-5p	CEBPZOS	miRNA-mRNA	ceRNAxis
hsa-miR-224-5p	CHEK1	miRNA-mRNA;miRNA-lncRNA	ceRNAxis
hsa-miR-224-5p	CHERP	miRNA-mRNA	ceRNAxis
hsa-miR-224-5p	CRIM1	miRNA-mRNA	ceRNAxis
hsa-miR-224-5p	CSF1R	miRNA-mRNA	ceRNAxis
hsa-miR-224-5p	DBF4B	miRNA-mRNA	ceRNAxis
hsa-miR-224-5p	DMTF1	miRNA-lncRNA	ceRNAxis
hsa-miR-224-5p	DSP	miRNA-mRNA	ceRNAxis
hsa-miR-224-5p	ENAH	miRNA-mRNA	ceRNAxis
hsa-miR-224-5p	EXPH5	miRNA-mRNA	ceRNAxis
hsa-miR-224-5p	FERMT3	miRNA-mRNA	ceRNAxis
hsa-miR-224-5p	FEZ1	miRNA-mRNA	ceRNAxis
hsa-miR-224-5p	FGGY	miRNA-mRNA	ceRNAxis
hsa-miR-224-5p	FLACC1	miRNA-mRNA	ceRNAxis
hsa-miR-224-5p	FZD5	miRNA-mRNA	ceRNAxis
hsa-miR-224-5p	GABRE	miRNA-mRNA	ceRNAxis
hsa-miR-224-5p	GIGYF1	miRNA-mRNA	ceRNAxis
hsa-miR-224-5p	GORAB	miRNA-mRNA	ceRNAxis
hsa-miR-224-5p	GORASP1	miRNA-mRNA	ceRNAxis
hsa-miR-224-5p	GPT2	miRNA-mRNA	ceRNAxis
hsa-miR-224-5p	GYPE	miRNA-mRNA	ceRNAxis
hsa-miR-224-5p	HEY1	miRNA-mRNA	ceRNAxis
hsa-miR-224-5p	HLA-A	miRNA-mRNA	ceRNAxis
hsa-miR-224-5p	HLF	miRNA-mRNA	ceRNAxis
hsa-miR-224-5p	ITSN1	miRNA-mRNA	ceRNAxis
hsa-miR-224-5p	KCNH2	miRNA-mRNA	ceRNAxis
hsa-miR-224-5p	KRT23	miRNA-mRNA	ceRNAxis
hsa-miR-224-5p	LAMB1	miRNA-mRNA	ceRNAxis
hsa-miR-224-5p	LHFPL2	miRNA-mRNA	ceRNAxis
hsa-miR-224-5p	LIMCH1	miRNA-mRNA	ceRNAxis
hsa-miR-224-5p	LMO7	miRNA-mRNA	ceRNAxis
hsa-miR-224-5p	LPAR5	miRNA-mRNA	ceRNAxis
hsa-miR-224-5p	MADD	miRNA-mRNA	ceRNAxis
hsa-miR-224-5p	MAGI1	miRNA-mRNA	ceRNAxis
hsa-miR-224-5p	MAGI2	miRNA-mRNA	ceRNAxis
hsa-miR-224-5p	MALAT1	miRNA-lncRNA	ceRNAxis
hsa-miR-224-5p	MAN1A2	miRNA-mRNA	ceRNAxis
hsa-miR-224-5p	MELK	miRNA-mRNA	ceRNAxis
hsa-miR-224-5p	MFAP3L	miRNA-mRNA	ceRNAxis
hsa-miR-224-5p	MPEG1	miRNA-mRNA	ceRNAxis
hsa-miR-224-5p	NAV2	miRNA-mRNA	ceRNAxis
hsa-miR-224-5p	NAV3	miRNA-mRNA	ceRNAxis
hsa-miR-224-5p	NCKAP5L	miRNA-mRNA	ceRNAxis
hsa-miR-224-5p	NEAT1	miRNA-lncRNA	ceRNAxis
hsa-miR-224-5p	NKTR	miRNA-mRNA;miRNA-lncRNA	ceRNAxis
hsa-miR-224-5p	NOVA2	miRNA-mRNA	ceRNAxis
hsa-miR-224-5p	OGT	miRNA-mRNA	ceRNAxis
hsa-miR-224-5p	P4HA2	miRNA-mRNA	ceRNAxis
hsa-miR-224-5p	PANX1	miRNA-mRNA	ceRNAxis
hsa-miR-224-5p	PARPBP	miRNA-mRNA;miRNA-lncRNA	ceRNAxis
hsa-miR-224-5p	PDE10A	miRNA-mRNA	ceRNAxis
hsa-miR-224-5p	PIK3IP1	miRNA-mRNA	ceRNAxis
hsa-miR-224-5p	PIN4	miRNA-mRNA	ceRNAxis
hsa-miR-224-5p	PLEC	miRNA-mRNA	ceRNAxis
hsa-miR-224-5p	POGLUT3	miRNA-mRNA	ceRNAxis
hsa-miR-224-5p	PRC1	miRNA-mRNA	ceRNAxis
hsa-miR-224-5p	PSAP	miRNA-mRNA	ceRNAxis
hsa-miR-224-5p	PTGIS	miRNA-mRNA	ceRNAxis
hsa-miR-224-5p	PTPRB	miRNA-mRNA	ceRNAxis
hsa-miR-224-5p	RAB5IF	miRNA-mRNA	ceRNAxis
hsa-miR-224-5p	RAPGEF4	miRNA-mRNA	ceRNAxis
hsa-miR-224-5p	RASSF8	miRNA-mRNA	ceRNAxis
hsa-miR-224-5p	RCN1	miRNA-mRNA	ceRNAxis
hsa-miR-224-5p	RHOT2	miRNA-mRNA;miRNA-lncRNA	ceRNAxis
hsa-miR-224-5p	RNF213	miRNA-mRNA	ceRNAxis
hsa-miR-224-5p	RPH3A	miRNA-mRNA	ceRNAxis
hsa-miR-224-5p	RPL26	miRNA-mRNA	ceRNAxis
hsa-miR-224-5p	RRAGD	miRNA-mRNA	ceRNAxis
hsa-miR-224-5p	SEC14L5	miRNA-mRNA	ceRNAxis
hsa-miR-224-5p	SEC61B	miRNA-mRNA	ceRNAxis
hsa-miR-224-5p	SERPINB10	miRNA-mRNA	ceRNAxis
hsa-miR-224-5p	SLC16A7	miRNA-mRNA	ceRNAxis
hsa-miR-224-5p	SNHG1	miRNA-lncRNA	ceRNAxis
hsa-miR-224-5p	SNHG15	miRNA-lncRNA	ceRNAxis
hsa-miR-224-5p	SNHG3	miRNA-lncRNA	ceRNAxis
hsa-miR-224-5p	SPINT2	miRNA-mRNA	ceRNAxis
hsa-miR-224-5p	STIM1	miRNA-mRNA	ceRNAxis
hsa-miR-224-5p	TACC2	miRNA-mRNA	ceRNAxis
hsa-miR-224-5p	TEAD1	miRNA-mRNA	ceRNAxis
hsa-miR-224-5p	TFDP1	miRNA-mRNA	ceRNAxis
hsa-miR-224-5p	TLL1	miRNA-mRNA	ceRNAxis
hsa-miR-224-5p	TLR2	miRNA-mRNA	ceRNAxis
hsa-miR-224-5p	TOP2A	miRNA-mRNA	ceRNAxis
hsa-miR-224-5p	TPP1	miRNA-mRNA	ceRNAxis
hsa-miR-224-5p	TPX2	miRNA-mRNA	ceRNAxis
hsa-miR-224-5p	TRIM2	miRNA-mRNA	ceRNAxis
hsa-miR-224-5p	TST	miRNA-mRNA	ceRNAxis
hsa-miR-224-5p	UNC13A	miRNA-mRNA	ceRNAxis
hsa-miR-224-5p	UPF1	miRNA-mRNA	ceRNAxis
hsa-miR-224-5p	VCAN	miRNA-mRNA	ceRNAxis
hsa-miR-224-5p	XIST	miRNA-lncRNA	ceRNAxis
hsa-miR-224-5p	ZNF257	miRNA-mRNA	ceRNAxis
hsa-miR-224-5p	ZNF521	miRNA-mRNA	ceRNAxis
hsa-miR-363-3p	ACVR2B	miRNA-mRNA	ceRNAxis
hsa-miR-363-3p	ADCY7	miRNA-mRNA	ceRNAxis
hsa-miR-363-3p	ANTXR1	miRNA-mRNA	ceRNAxis
hsa-miR-363-3p	APBB2	miRNA-mRNA	ceRNAxis
hsa-miR-363-3p	ARHGAP11A	miRNA-mRNA	ceRNAxis
hsa-miR-363-3p	ARHGAP28	miRNA-mRNA	ceRNAxis
hsa-miR-363-3p	ARHGAP42	miRNA-mRNA	ceRNAxis
hsa-miR-363-3p	BTLA	miRNA-mRNA	ceRNAxis
hsa-miR-363-3p	CABP1	miRNA-mRNA	ceRNAxis
hsa-miR-363-3p	CBX6	miRNA-mRNA	ceRNAxis
hsa-miR-363-3p	CCDC112	miRNA-mRNA	ceRNAxis
hsa-miR-363-3p	CCDC171	miRNA-mRNA	ceRNAxis
hsa-miR-363-3p	CD59	miRNA-mRNA	ceRNAxis
hsa-miR-363-3p	CDCA2	miRNA-mRNA	ceRNAxis
hsa-miR-363-3p	CDKN1A	miRNA-mRNA	ceRNAxis
hsa-miR-363-3p	CENPT	miRNA-mRNA	ceRNAxis
hsa-miR-363-3p	CFL2	miRNA-mRNA	ceRNAxis
hsa-miR-363-3p	CHEK1	miRNA-mRNA	ceRNAxis
hsa-miR-363-3p	CHERP	miRNA-mRNA	ceRNAxis
hsa-miR-363-3p	CLSPN	miRNA-mRNA	ceRNAxis
hsa-miR-363-3p	CSF2RA	miRNA-mRNA	ceRNAxis
hsa-miR-363-3p	CTDSPL	miRNA-mRNA	ceRNAxis
hsa-miR-363-3p	CTTN	miRNA-mRNA	ceRNAxis
hsa-miR-363-3p	CYB5A	miRNA-mRNA	ceRNAxis
hsa-miR-363-3p	DDR2	miRNA-mRNA	ceRNAxis
hsa-miR-363-3p	DENND4B	miRNA-mRNA	ceRNAxis
hsa-miR-363-3p	DLG5	miRNA-mRNA	ceRNAxis
hsa-miR-363-3p	DTL	miRNA-mRNA	ceRNAxis
hsa-miR-363-3p	EMP1	miRNA-mRNA	ceRNAxis
hsa-miR-363-3p	EPB41L4A	miRNA-mRNA	ceRNAxis
hsa-miR-363-3p	ERAP2	miRNA-mRNA	ceRNAxis
hsa-miR-363-3p	FANCB	miRNA-mRNA	ceRNAxis
hsa-miR-363-3p	GULP1	miRNA-mRNA	ceRNAxis
hsa-miR-363-3p	ITGB3	miRNA-mRNA	ceRNAxis
hsa-miR-363-3p	ITPR1	miRNA-mRNA	ceRNAxis
hsa-miR-363-3p	KLF5	miRNA-mRNA	ceRNAxis
hsa-miR-363-3p	LHFPL2	miRNA-mRNA	ceRNAxis
hsa-miR-363-3p	LIMCH1	miRNA-mRNA	ceRNAxis
hsa-miR-363-3p	LMO7	miRNA-mRNA	ceRNAxis
hsa-miR-363-3p	MAGI2	miRNA-mRNA	ceRNAxis
hsa-miR-363-3p	MALAT1	miRNA-lncRNA	ceRNAxis
hsa-miR-363-3p	MCC	miRNA-mRNA	ceRNAxis
hsa-miR-363-3p	MORC4	miRNA-mRNA	ceRNAxis
hsa-miR-363-3p	MPDZ	miRNA-mRNA	ceRNAxis
hsa-miR-363-3p	MYB	miRNA-mRNA	ceRNAxis
hsa-miR-363-3p	MYH9	miRNA-mRNA	ceRNAxis
hsa-miR-363-3p	NAAA	miRNA-mRNA	ceRNAxis
hsa-miR-363-3p	NAV3	miRNA-mRNA	ceRNAxis
hsa-miR-363-3p	NKTR	miRNA-mRNA	ceRNAxis
hsa-miR-363-3p	NOTCH1	miRNA-mRNA	ceRNAxis
hsa-miR-363-3p	NR2F1	miRNA-mRNA	ceRNAxis
hsa-miR-363-3p	NSMCE2	miRNA-mRNA	ceRNAxis
hsa-miR-363-3p	P4HA2	miRNA-mRNA	ceRNAxis
hsa-miR-363-3p	PALLD	miRNA-mRNA	ceRNAxis
hsa-miR-363-3p	PAXBP1	miRNA-mRNA	ceRNAxis
hsa-miR-363-3p	PCBD2	miRNA-mRNA	ceRNAxis
hsa-miR-363-3p	PCSK5	miRNA-mRNA	ceRNAxis
hsa-miR-363-3p	PDE10A	miRNA-mRNA	ceRNAxis
hsa-miR-363-3p	PHLDA1	miRNA-mRNA	ceRNAxis
hsa-miR-363-3p	PITPNM2	miRNA-mRNA	ceRNAxis
hsa-miR-363-3p	POGLUT3	miRNA-mRNA	ceRNAxis
hsa-miR-363-3p	PPM1H	miRNA-mRNA	ceRNAxis
hsa-miR-363-3p	PPM1L	miRNA-mRNA	ceRNAxis
hsa-miR-363-3p	PPP1R9A	miRNA-mRNA	ceRNAxis
hsa-miR-363-3p	PRKAR2B	miRNA-mRNA	ceRNAxis
hsa-miR-363-3p	PTPRJ	miRNA-mRNA	ceRNAxis
hsa-miR-363-3p	PTPRM	miRNA-mRNA	ceRNAxis
hsa-miR-363-3p	RBFOX2	miRNA-mRNA	ceRNAxis
hsa-miR-363-3p	REPIN1	miRNA-mRNA	ceRNAxis
hsa-miR-363-3p	REXO1	miRNA-mRNA	ceRNAxis
hsa-miR-363-3p	RHOJ	miRNA-mRNA	ceRNAxis
hsa-miR-363-3p	RPL26	miRNA-mRNA	ceRNAxis
hsa-miR-363-3p	RUNX1T1	miRNA-mRNA	ceRNAxis
hsa-miR-363-3p	SELENBP1	miRNA-mRNA	ceRNAxis
hsa-miR-363-3p	SETD1B	miRNA-mRNA	ceRNAxis
hsa-miR-363-3p	SHMT1	miRNA-mRNA	ceRNAxis
hsa-miR-363-3p	SMAD3	miRNA-mRNA	ceRNAxis
hsa-miR-363-3p	SMAD6	miRNA-mRNA	ceRNAxis
hsa-miR-363-3p	SOCS6	miRNA-mRNA	ceRNAxis
hsa-miR-363-3p	SORBS2	miRNA-mRNA	ceRNAxis
hsa-miR-363-3p	SRPRA	miRNA-mRNA	ceRNAxis
hsa-miR-363-3p	TACC2	miRNA-mRNA	ceRNAxis
hsa-miR-363-3p	TCFL5	miRNA-mRNA	ceRNAxis
hsa-miR-363-3p	TEAD1	miRNA-mRNA	ceRNAxis
hsa-miR-363-3p	TPX2	miRNA-mRNA	ceRNAxis
hsa-miR-363-3p	TRAK2	miRNA-mRNA	ceRNAxis
hsa-miR-363-3p	TRIM13	miRNA-mRNA	ceRNAxis
hsa-miR-363-3p	TSPAN18	miRNA-mRNA	ceRNAxis
hsa-miR-363-3p	TTC9	miRNA-mRNA	ceRNAxis
hsa-miR-363-3p	VCL	miRNA-mRNA	ceRNAxis
hsa-miR-363-3p	XIST	miRNA-lncRNA	ceRNAxis
hsa-miR-363-3p	ZC2HC1A	miRNA-mRNA	ceRNAxis
hsa-miR-363-3p	ZC3HAV1L	miRNA-mRNA	ceRNAxis
hsa-miR-363-3p	ZNF142	miRNA-mRNA	ceRNAxis
hsa-miR-363-3p	ZNF470	miRNA-mRNA	ceRNAxis
hsa-miR-363-3p	ZNF521	miRNA-mRNA	ceRNAxis
hsa-miR-363-3p	ZSCAN12	miRNA-mRNA	ceRNAxis

[truncated: 3 more sheets: Table S10, Table S11, Table S12]
