# Supplementary material for: LncRNA THUMPD3‐AS1 Regulates Behavioral and Synaptic Structural Abnormalities in Schizophrenia via miR‐485‐5p and ARHGAP8
Source: Adv Sci (Weinh). 2025 Oct 30;13(3):e08867. doi: 10.1002/advs.202508867 (PMC12806223; doi:10.1002/advs.202508867)
Supplement: Supplementary file 3 — Supporting Information [file ADVS-13-e08867-s003.xlsx]

## Sheet: Figure 2
Figure	Measure		Analysis	Comparisons	P value	Significance
2F (i)	Relative expression in peripheral blood of SCZ patient	lncRNA LINC00174	Mann-Whitney test	Control vs. SCZ (12 vs. 12)	0.014493	**
		lncRNA MIR29B2CHG	Mann-Whitney test	Control vs. SCZ (12 vs. 12)	0.000201	***
		lncRNA THUMPD3-AS1	Mann-Whitney test	Control vs. SCZ (12 vs. 12)	0.008293	**
2F (ii)	Relative expression in peripheral blood of SCZ patient	miR-485-5p	Mann-Whitney test	Control vs. SCZ (12 vs. 12)	0.019231	*
		miR-3690	Mann-Whitney test	Control vs. SCZ (12 vs. 12)	0.242648	ns
		miR-3064-5p	Mann-Whitney test	Control vs. SCZ (12 vs. 12)	0.01469	*
		miR-382-5p	Mann-Whitney test	Control vs. SCZ (12 vs. 12)	0.652185	ns
2F (iii)	Relative expression in peripheral blood of SCZ patient	NEBL	Mann-Whitney test	Control vs. SCZ (12 vs. 12)	0.0759	ns
		PFDN4	Mann-Whitney test	Control vs. SCZ (12 vs. 12)	0.7969	ns
		RWDD3	Mann-Whitney test	Control vs. SCZ (12 vs. 12)	0.0387	ns
		UTS2	Mann-Whitney test	Control vs. SCZ (12 vs. 12)	0.6522	ns
		TLCD4-RWDD3	Mann-Whitney test	Control vs. SCZ (12 vs. 12)	0.0015	**
		ARHGAP8	Mann-Whitney test	Control vs. SCZ (12 vs. 12)	0.0003	**
2G (i)	Relative expression in vHip of MK-801 mice	THUMPD3-AS1	Mann-Whitney test	Saline vs. MK-801 (6 VS. 6)	0.0087	**
2G (ii)	Relative expression in vHip of MK-801 mice	miR-485-5p	Mann-Whitney test	Saline vs. MK-801 (6 VS. 6)	0.0087	**
2G (iii)	Relative expression in vHip of MK-801 mice	ARHGAP8	Mann-Whitney test	Saline vs. MK-801 (6 VS. 6)	0.0411	*
Statistical significance was defined as follows: ns (not significant, p ≥ 0.05); p < 0.05 (*), p < 0.01 (**), p < 0.001 (***), and p < 0.0001 (****).

## Sheet: Figure 3
Figure	Measure	Analysis	Effect/Comparisons
3B	Dual luciferase reporter gene assay (THUMPD3-AS1 and miR-485-5p	two-way ANOVA	ANOVA table	SS	DF	MS	F (DFn, DFd)	P value
			Interaction	0.6286	3	0.2095	F (3, 40) = 274.5	P<0.0001
			Row Factor	4.153e-05	1	4.153e-05	F (1, 40) = 0.05441	P=0.8167
			Column Factor	0.5356	3	0.1785	F (3, 40) = 233.9	P<0.0001
			Residual	0.03053	40	0.0007632
		Sidak's multiple comparisons test	Mean Diff.	95.00% CI of diff.	Significant?	Summary	Adjusted P Value
		WT-THUMPD3-AS1:NC-mimics vs. WT-THUMPD3-AS1:miR-485-5p mimics	0.2037	0.1196 to 0.2878	Yes	**	0.0008
		MUT-THUMPD3-AS1:NC-mimics vs. MUT-THUMPD3-AS1:miR-485-5p mimics	-0.06771	-0.1518 to 0.01638	No	ns	0.2114
		WT-THUMPD3-AS1:NC-inhibitor vs. WT-THUMPD3-AS1:miR-485-5p inhibitor	-0.3877	-0.4717 to -0.3036	Yes	****	<0.0001
		MUT-THUMPD3-AS1:NC-inhibitor vs. MUT-THUMPD3-AS1:miR-485-5p inhibitor	-0.06771	-0.1518 to 0.01638	No	ns	0.2114
3C	THUMPD3-AS1	Unpaired t test	Below threshold?	P value	Mean of NC-shRNA	Mean of sh-THUMPD3-AS1	Difference	SE of difference	t ratio	df	Adjusted P Value
		HEK293	Yes	0.0002	1.093	0.2366	0.8563	0.1094	7.829	6	0.0005	***
		Cath.a	Yes	0.0096	1	0.6612	0.339	0.09068	3.738	6	0.0096	**
3D	miR-485-5p	Unpaired t test	Below threshold?	P value	Mean of NC-shRNA	Mean of sh-THUMPD3-AS1	Difference	SE of difference	t ratio	df	Adjusted P Value
		HEK293	No	0.126	1.015	1.222	-0.2071	0.1166	1.777	6	0.126	ns
		Cath.a	Yes	<0.0001	1.001	2.266	-1.265	0.06096	20.75	6	<0.0001	****
3E	miR-485-5p (Recuse)	Unpaired t test	Below threshold?	P value	Mean of NC-shRNA	Mean of sh-THUMPD3-AS1+NC-inhibitor	Difference	SE of difference	t ratio	df	Adjusted P Value
		HEK293	No	0.258	1.209	2.141	-0.9315	0.7455	1.249	6	0.258	ns
		Cath.a	Yes	<0.0001	1.01	3.251	-2.24	0.24	9.336	6	0.0002	***
			Below threshold?	P value	Mean of sh-THUMPD3-AS1+NC-inhibitor	sh-THUMPD3-AS1+miR-485-5p-inhibitor	Difference	SE of difference	t ratio	df	Adjusted P Value
		HEK293	No	0.7409	2.141	1.936	0.2043	0.5899	0.3463	6	0.7409	ns
		Cath.a	Yes	<0.0001	3.251	0.4323	2.818	0.2247	12.54	6	<0.0001	***
3G	Dual luciferase reporter gene assay ( miR-485-5p and ARHGAP8_CDS	two-way ANOVA	ANOVA table	SS	DF	MS	F (DFn, DFd)	P value
			Interaction	1.505	3	0.5016	F (3, 40) = 192.7	P<0.0001
			Row Factor	0.04883	1	0.04883	F (1, 40) = 18.76	P<0.0001
			Column Factor	1.485	3	0.4949	F (3, 40) = 190.1	P<0.0001
			Residual	0.1041	40	0.002603
		Sidak's multiple comparisons test	Mean Diff.	95.00% CI of diff.	Significant?	Summary	Adjusted P Value
		WT-ARHGAP8-CDS:NC-mimics vs. WT-ARHGAP8-CDS::miR-485-5p mimics	0.6235	0.5252 to 0.7218	Yes	****	<0.0001
		WT-ARHGAP8-CDS:NC-inhibitor vs. WT-ARHGAP8-CDS:miR-485-5p inhibitor	-0.3567	-0.4550 to -0.2583	Yes	****	<0.0001
		MUT-ARHGAP8-CDS:NC-mimics vs. MUT-ARHGAP8-CDS:miR-485-5p mimics	0.003333	-0.09502 to 0.1017	No	ns	>0.9999
		MUT-ARHGAP8-CDS:NC-inhibitor vs. MUT-ARHGAP8-CDS:miR-485-5p inhibitor	0.008333	-0.09002 to 0.1067	No	ns	>0.9999
3H	Dual luciferase reporter gene assay ( miR-485-5p and ARHGAP8_uORF	two-way ANOVA	ANOVA table	SS	DF	MS	F (DFn, DFd)	P value
			Interaction	0.04827	3	0.01609	F (3, 40) = 1.854	P=0.1529
			Row Factor	0.04674	1	0.04674	F (1, 40) = 5.386	P=0.0255
			Column Factor	0.1678	3	0.05595	F (3, 40) = 6.448	P=0.0012
			Residual	0.3471	40	0.008677
		Šídák's multiple comparisons test	Mean Diff.	95.00% CI of diff.	Significant?	Summary	Adjusted P Value
		WT-ARHGAP8-UTR:NC-mimics vs. WT-ARHGAP8-UTR:miR-485-5p mimics	-0.03245	-0.2120 to 0.1471	No	ns	>0.9999
		WT-ARHGAP8-UTR:NC-inhibitor vs. WT-ARHGAP8-UTR:miR-485-5p inhibitor	-0.1733	-0.3529 to 0.006217	No	ns	0.0684
		MUT-ARHGAP8-UTR:NC-mimics vs. MUT-ARHGAP8-UTR:miR-485-5p inhibitor	0.1078	-0.07174 to 0.2874	No	ns	0.7745
		MUT-ARHGAP8-UTR:NC-inhibitor vs. MUT-ARHGAP8-UTR:miR-485-5p inhibitor	-0.0615	-0.2411 to 0.1181	No	ns	0.9998
3I		Multiple T test	Significant	P value	Mean of LV-NC	Mean of LV-shlnc+NC-inhibitor	Difference	SE of difference	t ratio	df	Adjusted P Value
	HEK293	LV-NC vs. LV-shlnc+NC-inhibitor	Yes	0.0148	1	0.1292	0.8708	0.2575	3.382	6	0.0148	*
	Cath.a	LV-NC vs. LV-shlnc+NC-inhibitor	Yes	<0.0001	1	0.2653	0.7347	0.07123	10.32	6	<0.0001	****
			Significant	P value	Mean of LV-shlnc+NC-inhibitor	Mean of LV-shlnc+mir485-inhibitor	Difference	SE of difference	t ratio	df	Adjusted P Value
	HEK293	LV-shlnc+NC-inhibitor vs. LV-shlnc+miR485-inhibitor	Yes	0.0008	0.1292	2.625	-2.496	0.4043	6.174	6	0.0008	**
	Cath.a	LV-shlnc+NC-inhibitor vs. LV-shlnc+miR485-inhibitor	Yes	0.0003	0.2653	6.281	-6.015	0.8241	7.299	6	0.0007	**
3J		Multiple T test	Significant	P value	Mean of NC-mimic	Mean of mir485-5p-mimic+pcDNA3.1	Difference	SE of difference	t ratio	df	Adjusted P Value
	HEK293	NC-mimic vs. miR485-5p-mimic+pcDNA3.1	Yes	0.0172	1	0.3746	0.6254	0.1916	3.263	6	0.0341	*
	Cath.a	NC-mimic vs. miR485-5p-mimic+pcDNA3.1	No	0.0569	1	0.4304	0.5696	0.2422	2.352	6	0.0569	ns
			Significant	P value	Mean of mir485-5p-mimic+pcDNA3.1	Mean of mir485-5p-mimic+pcDNA3.1_ARHGAP8	Difference	SE of difference	t ratio	df	Adjusted P Value
	HEK293	miR485-5p-mimic+pcDNA3.1	Yes	<0.0001	0.3746	2.293	-1.918	0.1465	13.1	6	<0.0001	****
	Cath.a	miR485-5p-mimic+pcDNA3.1	Yes	0.0435	0.4304	1.645	-1.214	0.4762	2.55	6	0.0435	*
3K		Multiple T test	Significant	P value	Mean of NC-inhibitor	Mean of MIR485-5p-inhibitor+shRNA-NC	Difference	SE of difference	t ratio	df	Adjusted P Value
	HEK293	NC-inhibitor vs. miR-485-5p-inhibitor+shRNA-NC	No	0.2244	1.173	2.094	-0.9211	0.6415	1.436	4	0.2244	ns
	Cath.a	NC-inhibitor vs. miR-485-5p-inhibitor+shRNA-NC	No	0.0292	0.6867	2.803	-2.117	0.6364	3.326	4	0.0576	ns
			Significant	P value	Mean of MIR485-5p-inhibitor+shRNA-NC	Mean of MIR485-5p-inhibitor+shARHGAP8	Difference	SE of difference	t ratio	df	Adjusted P Value
	HEK293	miR-485-5p-inhibitor+shRNA-NC vs. miR-485-5p-inhibitor+shARHGAP8	No	0.0562	2.094	0.4116	1.682	0.6316	2.664	4	0.0562	ns
	Cath.a	miR-485-5p-inhibitor+shRNA-NC vs. miR-485-5p-inhibitor+shARHGAP8	Yes	0.0151	2.803	0.2465	2.557	0.6261	4.084	4	0.0299	*
3M(i)	ARHGAP8 protein expression	one-way ANOVA	ANOVA table	SS	DF	MS	F (DFn, DFd)	P value
			Treatment (between columns)	4.954	2	2.477	F (2, 9) = 8.574	P=0.0082
			Residual (within columns)	2.6	9	0.2889
			Total	7.554	11
		Tukey's multiple comparisons test	Mean Diff.	95.00% CI of diff.	Below threshold?	Summary	Adjusted P Value
		NC-inhibitor vs. 485inhibitor+shNC	-1.202	-2.264 to -0.1412	Yes	*	0.028
		NC-inhibitor vs. 485inhibitor+shARHGAP8	0.2783	-0.7829 to 1.339	No	ns	0.7513
		485inhibitor+shNC vs. 485inhibitor+shARHGAP8	1.481	0.4195 to 2.542	Yes	**	0.0092
3M(ii)	p-ROCK2 protein expression	one-way ANOVA	ANOVA table	SS	DF	MS	F (DFn, DFd)	P value
			Treatment (between columns)	0.2359	2	0.1179	F (2, 9) = 11.06	P=0.0038
			Residual (within columns)	0.09594	9	0.01066
			Total	0.3318	11
		Tukey's multiple comparisons test	Mean Diff.	95.00% CI of diff.	Below threshold?	Summary	Adjusted P Value
		NC-inhibitor vs. 485inhibitor+shNC	-0.3347	-0.5386 to -0.1309	Yes	**	0.0034
		NC-inhibitor vs. 485inhibitor+shARHGAP8	-0.1008	-0.3047 to 0.1030	No	ns	0.3899
		485inhibitor+shNC vs. 485inhibitor+shARHGAP8	0.2339	0.03006 to 0.4377	Yes	*	0.0263
3M(iii)	ROCK2 protein expression	one-way ANOVA	ANOVA table	SS	DF	MS	F (DFn, DFd)	P value
			Treatment (between columns)	0.08135	2	0.04068	F (2, 9) = 5.765	P=0.0244
			Residual (within columns)	0.0635	9	0.007055
			Total	0.1448	11
		Tukey's multiple comparisons test	Mean Diff.	95.00% CI of diff.	Below threshold?	Summary	Adjusted P Value
		NC-inhibitor vs. 485inhibitor+shNC	0.07418	-0.09165 to 0.2400	No	ns	0.4563
		NC-inhibitor vs. 485inhibitor+shARHGAP8	0.1995	0.03368 to 0.3653	Yes	*	0.0207
		485inhibitor+shNC vs. 485inhibitor+shARHGAP8	0.1253	-0.04050 to 0.2912	No	ns	0.1426
3N(i)	ARHGAP8 protein expression	one-way ANOVA	ANOVA table	SS	DF	MS	F (DFn, DFd)	P value
			Treatment (between columns)	3.231	2	1.616	F (2, 9) = 19.49	P=0.0005
			Residual (within columns)	0.7459	9	0.08287
			Total	3.977	11
		Tukey's multiple comparisons test	Mean Diff.	95.00% CI of diff.	Below threshold?	Summary	Adjusted P Value
		NC-mimic vs. 485mimics+pcNC	1.147	0.5524 to 1.742	Yes	***	0.001
		NC-mimic vs. 485mimics+pcARHGAP8	0.1	-0.4949 to 0.6950	No	ns	0.9513
		485mimics+pcNC vs. 485mimics+pcARHGAP8	-1.047	-1.642 to -0.4523	Yes	**	0.0018
3N(ii)	p-ROCK2 protein expression	one-way ANOVA	ANOVA table	SS	DF	MS	F (DFn, DFd)	P value
			Treatment (between columns)	0.03754	2	0.01877	F (2, 6) = 11.00	P=0.0098
			Residual (within columns)	0.01024	6	0.001707
			Total	0.04779	8
		Tukey's multiple comparisons test	Mean Diff.	95.00% CI of diff.	Below threshold?	Summary	Adjusted P Value
		NC-mimic vs. 485mimics+pcNC	0.15	0.04648 to 0.2535	Yes	*	0.0103
		NC-mimic vs. 485mimics+pcARHGAP8	0.03137	-0.07212 to 0.1349	No	ns	0.6429
		485mimics+pcNC vs. 485mimics+pcARHGAP8	-0.1186	-0.2221 to -0.01511	Yes	*	0.0291
3N(iii)	ROCK2 protein expression	one-way ANOVA	ANOVA table	SS	DF	MS	F (DFn, DFd)	P value
			Treatment (between columns)	0.1175	2	0.05874	F (2, 9) = 0.4434	P=0.6552
			Residual (within columns)	1.192	9	0.1325
			Total	1.31	11
		Tukey's multiple comparisons test	Mean Diff.	95.00% CI of diff.	Below threshold?	Summary	Adjusted P Value
		NC-mimic vs. 485mimics+pcNC	0.01626	-0.7023 to 0.7348	No	ns	0.9978
		NC-mimic vs. 485mimics+pcARHGAP8	-0.2013	-0.9199 to 0.5173	No	ns	0.7227
		485mimics+pcNC vs. 485mimics+pcARHGAP8	-0.2175	-0.9361 to 0.5010	No	ns	0.6859
3O(i)	ARHGAP8 protein expression	one-way ANOVA	ANOVA table	SS	DF	MS	F (DFn, DFd)	P value
			Treatment (between columns)	2.397	2	1.199	F (2, 9) = 15.42	P=0.0012
			Residual (within columns)	0.6998	9	0.07776
			Total	3.097	11
		Tukey's multiple comparisons test	Mean Diff.	95.00% CI of diff.	Below threshold?	Summary	Adjusted P Value
		LV-NC vs. LVSshlnc+NC-inhibitor	1.077	0.5260 to 1.627	Yes	**	0.001
		LV-NC vs. LVSshlnc+485inhibitor	0.7109	0.1604 to 1.261	Yes	*	0.0142
		LVSshlnc+NC-inhibitor vs. LVSshlnc+485inhibitor	-0.3656	-0.9162 to 0.1849	No	ns	0.2072
3O(ii)	p-ROCK2 protein expression	one-way ANOVA	ANOVA table	SS	DF	MS	F (DFn, DFd)	P value
			Treatment (between columns)	0.2543	2	0.1271	F (2, 9) = 5.706	P=0.0251
			Residual (within columns)	0.2005	9	0.02228
			Total	0.4548	11
		Tukey's multiple comparisons test	Mean Diff.	95.00% CI of diff.	Below threshold?	Summary	Adjusted P Value
		LV-NC vs. LVSshlnc+NC-inhibitor	0.3226	0.02786 to 0.6173	Yes	*	0.0331
		LV-NC vs. LVSshlnc+485inhibitor	0.02967	-0.2650 to 0.3244	No	ns	0.9576
		LVSshlnc+NC-inhibitor vs. LVSshlnc+485inhibitor	-0.2929	-0.5876 to 0.001808	No	ns	0.0514
3O(iii)	ROCK2 protein expression	one-way ANOVA	ANOVA table	SS	DF	MS	F (DFn, DFd)	P value
			Treatment (between columns)	0.2344	2	0.1172	F (2, 9) = 0.6079	P=0.5654
			Residual (within columns)	1.735	9	0.1928
			Total	1.97	11
		Tukey's multiple comparisons test	Mean Diff.	95.00% CI of diff.	Below threshold?	Summary	Adjusted P Value
		LV-NC vs. LVSshlnc+NC-inhibitor	0.3421	-0.5249 to 1.209	No	ns	0.5368
		LV-NC vs. LVSshlnc+485inhibitor	0.1837	-0.6833 to 1.051	No	ns	0.828
		LVSshlnc+NC-inhibitor vs. LVSshlnc+485inhibitor	-0.1584	-1.025 to 0.7085	No	ns	0.8684
Statistical significance was defined as follows: ns (not significant, p ≥ 0.05); p < 0.05 (*), p < 0.01 (**), p < 0.001 (***), and p < 0.0001 (****).

## Sheet: Figure 4
Figure	Measure	Analysis	ANOVA table	SS	DF	MS	F (DFn, DFd)	P value
4D	ARHGAP8 protein expression	one-way ANOVA	Treatment (between columns)	2.289	4	0.5723	F (4, 10) = 47.74	P<0.0001
			Residual (within columns)	0.1199	10	0.01199
			Total	2.409	14
		Tukey's multiple comparisons test	Mean Diff.	95.00% CI of diff.	Below threshold?	Summary	Adjusted P Value
		Blank vs. pcDNA3.1	0.2656	-0.02860 to 0.5598	No	ns	0.082
		Blank vs. pcARHGAP8	-0.7885	-1.083 to -0.4943	Yes	****	<0.0001
		Blank vs. pcARHGAP8+Y27632	-0.2896	-0.5838 to 0.004627	No	ns	0.0542
		Blank vs. pcARHGAP8+RhoA_siRNA	-0.639	-0.9332 to -0.3447	Yes	***	0.0002
		pcDNA3.1 vs. pcARHGAP8	-1.054	-1.348 to -0.7599	Yes	****	<0.0001
		pcDNA3.1 vs. pcARHGAP8+Y27632	-0.5552	-0.8494 to -0.2610	Yes	***	0.0007
		pcDNA3.1 vs. pcARHGAP8+RhoA_siRNA	-0.9046	-1.199 to -0.6104	Yes	****	<0.0001
		pcARHGAP8 vs. pcARHGAP8+Y27632	0.4989	0.2047 to 0.7932	Yes	**	0.0017
		pcARHGAP8 vs. pcARHGAP8+RhoA_siRNA	0.1496	-0.1447 to 0.4438	No	ns	0.4893
		pcARHGAP8+Y27632 vs. pcARHGAP8+RhoA_siRNA	-0.3494	-0.6436 to -0.05515	Yes	*	0.0192
4E	p-ROCK2 protein expression	one-way ANOVA	Treatment (between columns)	0.2747	4	0.06867	F (4, 10) = 25.19	P<0.0001
			Residual (within columns)	0.02726	10	0.002726
			Total	0.3019	14
		Tukey's multiple comparisons test	Mean Diff.	95.00% CI of diff.	Below threshold?	Summary	Adjusted P Value
		Blank vs. pcDNA3.1	0.04946	-0.09083 to 0.1898	No	ns	0.7725
		Blank vs. pcARHGAP8	-0.2935	-0.4338 to -0.1532	Yes	***	0.0003
		Blank vs. pcARHGAP8+Y27632	0.0586	-0.08169 to 0.1989	No	ns	0.6554
		Blank vs. pcARHGAP8+RhoA_siRNA	-0.1472	-0.2875 to -0.006897	Yes	*	0.0389
		pcDNA3.1 vs. pcARHGAP8	-0.343	-0.4833 to -0.2027	Yes	****	<0.0001
		pcDNA3.1 vs. pcARHGAP8+Y27632	0.00914	-0.1312 to 0.1494	No	ns	0.9994
		pcDNA3.1 vs. pcARHGAP8+RhoA_siRNA	-0.1967	-0.3369 to -0.05636	Yes	**	0.0067
		pcARHGAP8 vs. pcARHGAP8+Y27632	0.3521	0.2118 to 0.4924	Yes	****	<0.0001
		pcARHGAP8 vs. pcARHGAP8+RhoA_siRNA	0.1463	0.006013 to 0.2866	Yes	*	0.0402
		pcARHGAP8+Y27632 vs. pcARHGAP8+RhoA_siRNA	-0.2058	-0.3461 to -0.06550	Yes	**	0.0049
4F	ROCK2 protein expression	one-way ANOVA	Treatment (between columns)	0.1101	4	0.02753	F (4, 10) = 9.737	P=0.0018
			Residual (within columns)	0.02827	10	0.002827
			Total	0.1384	14
		Tukey's multiple comparisons test	Mean Diff.	95.00% CI of diff.	Below threshold?	Summary	Adjusted P Value
		Blank vs. pcDNA3.1	0.09312	-0.04976 to 0.2360	No	ns	0.2742
		Blank vs. pcARHGAP8	-0.1518	-0.2947 to -0.008924	Yes	*	0.0363
		Blank vs. pcARHGAP8+Y27632	0.01176	-0.1311 to 0.1546	No	ns	0.9986
		Blank vs. pcARHGAP8+RhoA_siRNA	-0.09388	-0.2368 to 0.04899	No	ns	0.2678
		pcDNA3.1 vs. pcARHGAP8	-0.2449	-0.3878 to -0.1020	Yes	**	0.0016
		pcDNA3.1 vs. pcARHGAP8+Y27632	-0.08136	-0.2242 to 0.06152	No	ns	0.388
		pcDNA3.1 vs. pcARHGAP8+RhoA_siRNA	-0.187	-0.3299 to -0.04412	Yes	*	0.0105
		pcARHGAP8 vs. pcARHGAP8+Y27632	0.1636	0.02068 to 0.3064	Yes	*	0.0239
		pcARHGAP8 vs. pcARHGAP8+RhoA_siRNA	0.05792	-0.08496 to 0.2008	No	ns	0.6783
		pcARHGAP8+Y27632 vs. pcARHGAP8+RhoA_siRNA	-0.1056	-0.2485 to 0.03723	No	ns	0.1833
4H(ii)	RhoA-GTP/RhoA-total	one-way ANOVA	Treatment (between columns)	0.07348	2	0.03674	F (2, 9) = 0.2787	P=0.7630
			Residual (within columns)	1.186	9	0.1318
			Total	1.26	11
		Tukey's multiple comparisons test	Mean Diff.	95.00% CI of diff.	Below threshold?	Summary	Adjusted P Value
		pcNC vs. pcARHGAP8	0.172	-0.5447 to 0.8888	No	ns	0.7861
		pcNC vs. pcARHGAP8+siRhoA	0.01279	-0.7040 to 0.7296	No	ns	0.9986
		pcARHGAP8 vs. pcARHGAP8+siRhoA	-0.1592	-0.8760 to 0.5575	No	ns	0.813
4H(iii)	RhoA-total/GAPDH	one-way ANOVA	Treatment (between columns)	0.1095	2	0.05476	F (2, 9) = 0.7927	P=0.4819
			Residual (within columns)	0.6218	9	0.06909
			Total	0.7313	11
		Tukey's multiple comparisons test	Mean Diff.	95.00% CI of diff.	Below threshold?	Summary	Adjusted P Value
		pcNC vs. pcARHGAP8	-0.1582	-0.6771 to 0.3607	No	ns	0.6824
		pcNC vs. pcARHGAP8+siRhoA	0.07022	-0.4487 to 0.5891	No	ns	0.925
		pcARHGAP8 vs. pcARHGAP8+siRhoA	0.2284	-0.2905 to 0.7473	No	ns	0.4668
4I(ii)	RhoB-GTP/RhoB-total	one-way ANOVA	ANOVA table	SS	DF	MS	F (DFn, DFd)	P value
			Treatment (between columns)	38.35	2	19.18	F (2, 9) = 102.8	P<0.0001
			Residual (within columns)	1.678	9	0.1865
			Total	40.03	11
		Tukey's multiple comparisons test	Mean Diff.	95.00% CI of diff.	Below threshold?	Summary	Adjusted P Value
		pcNC vs. pcARHGAP8	-4.242	-5.095 to -3.390	Yes	****	<0.0001
		pcNC vs. pcARHGAP8+siRhoB	-3.062	-3.915 to -2.210	Yes	****	<0.0001
		pcARHGAP8 vs. pcARHGAP8+siRhoB	1.18	0.3275 to 2.033	Yes	**	0.0096
4I(iii)	RhoB-total/GAPDH	one-way ANOVA	Treatment (between columns)	0.01285	2	0.006423	F (2, 9) = 0.8844	P=0.4460
			Residual (within columns)	0.06536	9	0.007262
			Total	0.0782	11
		Tukey's multiple comparisons test	Mean Diff.	95.00% CI of diff.	Below threshold?	Summary	Adjusted P Value
		pcNC vs. pcARHGAP8	0.07399	-0.09425 to 0.2422	No	ns	0.4674
		pcNC vs. pcARHGAP8+siRhoB	0.06366	-0.1046 to 0.2319	No	ns	0.5625
		pcARHGAP8 vs. pcARHGAP8+siRhoB	-0.01034	-0.1786 to 0.1579	No	ns	0.9839
4J(ii)	RhoC-GTP/RhoC-total	one-way ANOVA	Treatment (between columns)	2.189	2	1.094	F (2, 9) = 7.779	P=0.0109
			Residual (within columns)	1.266	9	0.1407
			Total	3.455	11
		Tukey's multiple comparisons test	Mean Diff.	95.00% CI of diff.	Below threshold?	Summary	Adjusted P Value
		pcNC vs. pcARHGAP8	-1.042	-1.783 to -0.3018	Yes	**	0.0087
		pcNC vs. pcARHGAP8+siRhoC	-0.5984	-1.339 to 0.1421	No	ns	0.1144
		pcARHGAP8 vs. pcARHGAP8+siRhoC	0.4439	-0.2966 to 1.184	No	ns	0.2666
4J(iii)	Rhoc-total/GAPDH	one-way ANOVA	Treatment (between columns)	0.01415	2	0.007075	F (2, 9) = 0.09682	P=0.9086
			Residual (within columns)	0.6576	9	0.07307
			Total	0.6718	11
		Tukey's multiple comparisons test	Mean Diff.	95.00% CI of diff.	Below threshold?	Summary	Adjusted P Value
		pcNC vs. pcARHGAP8	0.07678	-0.4569 to 0.6105	No	ns	0.9157
		pcNC vs. pcARHGAP8+siRhoC	0.008641	-0.5250 to 0.5423	No	ns	0.9989
		pcARHGAP8 vs. pcARHGAP8+siRhoC	-0.06814	-0.6018 to 0.4655	No	ns	0.9329
4K(ii)	RhoB_C-GTP/RhoB_C-total	one-way ANOVA	Treatment (between columns)	9.564	2	4.782	F (2, 9) = 55.54	P<0.0001
			Residual (within columns)	0.775	9	0.08611
			Total	10.34	11
		Tukey's multiple comparisons test	Mean Diff.	95.00% CI of diff.	Below threshold?	Summary	Adjusted P Value
		pcNC vs. pcARHGAP8	-2.163	-2.742 to -1.583	Yes	****	<0.0001
		pcNC vs. pcARHGAP8+siRhoB+siRhoC	-1.362	-1.941 to -0.7824	Yes	***	0.0003
		pcARHGAP8 vs. pcARHGAP8+siRhoB+siRhoC	0.801	0.2216 to 1.380	Yes	**	0.0097
4K(iii)	RhoB_C-total/GAPDH	one-way ANOVA	Treatment (between columns)	0.1061	2	0.05304	F (2, 9) = 28.45	P=0.0001
			Residual (within columns)	0.01678	9	0.001865
			Total	0.1229	11
		Tukey's multiple comparisons test	Mean Diff.	95.00% CI of diff.	Below threshold?	Summary	Adjusted P Value
		pcNC vs. pcARHGAP8	0.1083	0.02310 to 0.1936	Yes	*	0.0155
		pcNC vs. pcARHGAP8+siRhoB+siRhoC	0.2302	0.1449 to 0.3154	Yes	****	<0.0001
		pcARHGAP8 vs. pcARHGAP8+siRhoB+siRhoC	0.1218	0.03658 to 0.2071	Yes	**	0.008
4M	Stress fiber length (μm)	one-way ANOVA	Treatment (between columns)	0.0001391	3	4.637e-05	F (3, 31) = 2.187	P=0.1095
			Residual (within columns)	0.0006574	31	2.121e-05
			Total	0.0007966	34
		Tukey's multiple comparisons test	Mean Diff.	95.00% CI of diff.	Below threshold?	Summary	Adjusted P Value
		pcDNA 3.1 vs. pcARHGAP8	0.005039	-0.0008526 to 0.01093	No	ns	0.115
		pcDNA 3.1 vs. pcARHGAP8+siRhoA	0.002534	-0.003539 to 0.008607	No	ns	0.6727
		pcDNA 3.1 vs. pcARHGAP8+siRhoB/C	0.0005968	-0.005295 to 0.006489	No	ns	0.9926
		pcARHGAP8 vs. pcARHGAP8+siRhoA	-0.002505	-0.008579 to 0.003568	No	ns	0.6804
		pcARHGAP8 vs. pcARHGAP8+siRhoB/C	-0.004443	-0.01033 to 0.001449	No	ns	0.1933
		pcARHGAP8+siRhoA vs. pcARHGAP8+siRhoB/C	-0.001937	-0.008011 to 0.004136	No	ns	0.8223
4N	Number of cross-links	one-way ANOVA	Treatment (between columns)	0.00497	3	0.001657	F (3, 32) = 17.13	P<0.0001
			Residual (within columns)	0.003095	32	9.672e-05
			Total	0.008066	35
		Tukey's multiple comparisons test	Mean Diff.	95.00% CI of diff.	Below threshold?	Summary	Adjusted P Value
		pcDNA 3.1 vs. pcARHGAP8	-0.02872	-0.04128 to -0.01616	Yes	****	<0.0001
		pcDNA 3.1 vs. pcARHGAP8+siRhoA	-0.02649	-0.03905 to -0.01393	Yes	****	<0.0001
		pcDNA 3.1 vs. pcARHGAP8+siRhoB/C	-0.01093	-0.02350 to 0.001626	No	ns	0.106
		pcARHGAP8 vs. pcARHGAP8+siRhoA	0.002228	-0.01033 to 0.01479	No	ns	0.9629
		pcARHGAP8 vs. pcARHGAP8+siRhoB/C	0.01778	0.005222 to 0.03034	Yes	**	0.003
		pcARHGAP8+siRhoA vs. pcARHGAP8+siRhoB/C	0.01555	0.002994 to 0.02812	Yes	*	0.0105
Statistical significance was defined as follows: ns (not significant, p ≥ 0.05); p < 0.05 (*), p < 0.01 (**), p < 0.001 (***), and p < 0.0001 (****).

## Sheet: Figure 5
Figure	Measure	Analysis	ANOVA table	SS (Type III)	DF	MS	F (DFn, DFd)	P value	P value summary
5C(ii)	OFT-Distance (m)	two-way ANOVA	Interaction	6406	1	6406	F (1, 51) = 22.74	P<0.0001	****
			Row Factor	1897	1	1897	F (1, 51) = 6.735	P=0.0123	*
			Column Factor	909.2	1	909.2	F (1, 51) = 3.228	P=0.0783	ns
			Residual	14365	51	281.7
		Tukey's multiple comparisons test	Predicted (LS) mean diff.	95.00% CI of diff.	Below threshold?	Summary	Adjusted P Value
		Saline:GFP vs. Saline:oeMIR	-13.46	-30.63 to 3.707	No	ns	0.1727
		Saline:GFP vs. MK-801:GFP	-33.35	-50.19 to -16.50	Yes	****	<0.0001
		Saline:GFP vs. MK-801:oeMIR	-3.616	-20.46 to 13.23	No	ns	0.9405
		Saline:oeMIR vs. MK-801:GFP	-19.89	-37.06 to -2.721	Yes	*	0.0172
		Saline:oeMIR vs. MK-801:oeMIR	9.844	-7.324 to 27.01	No	ns	0.4316
		MK-801:GFP vs. MK-801:oeMIR	29.73	12.89 to 46.58	Yes	***	0.0001
5C(iii)	OFT-Mean speed (m/s)	two-way ANOVA	ANOVA table	SS (Type III)	DF	MS	F (DFn, DFd)	P value	P value summary
			Interaction	0.009346	1	0.009346	F (1, 51) = 28.91	P<0.0001	****
			Row Factor	0.003056	1	0.003056	F (1, 51) = 9.451	P=0.0034	**
			Column Factor	0.001057	1	0.001057	F (1, 51) = 3.269	P=0.0765	ns
			Residual	0.01649	51	0.0003233
		Tukey's multiple comparisons test	Predicted (LS) mean diff.	95.00% CI of diff.	Below threshold?	Summary	Adjusted P Value
		Saline:GFP vs. Saline:oeMIR	-0.01731	-0.03571 to 0.001080	No	ns	0.0719
		Saline:GFP vs. MK-801:GFP	-0.041	-0.05905 to -0.02295	Yes	****	<0.0001
		Saline:GFP vs. MK-801:oeMIR	-0.006143	-0.02419 to 0.01191	No	ns	0.8028
		Saline:oeMIR vs. MK-801:GFP	-0.02369	-0.04208 to -0.005294	Yes	**	0.0066
		Saline:oeMIR vs. MK-801:oeMIR	0.01117	-0.007223 to 0.02956	No	ns	0.3806
		MK-801:GFP vs. MK-801:oeMIR	0.03486	0.01681 to 0.05291	Yes	****	<0.0001
5C(iv)	OFT-Central time/Total time (ratio)	two-way ANOVA	ANOVA table	SS (Type III)	DF	MS	F (DFn, DFd)	P value	P value summary
			Interaction	0.05086	1	0.05086	F (1, 52) = 11.40	P=0.0014	**
			Row Factor	0.0175	1	0.0175	F (1, 52) = 3.923	P=0.0529	ns
			Column Factor	0.02962	1	0.02962	F (1, 52) = 6.640	P=0.0128	*
			Residual	0.2319	52	0.00446
		Tukey's multiple comparisons test	Predicted (LS) mean diff.	95.00% CI of diff.	Below threshold?	Summary	Adjusted P Value
		Saline:GFP vs. Saline:oeMIR	0.0143	-0.05397 to 0.08257	No	ns	0.9446
		Saline:GFP vs. MK-801:GFP	0.09575	0.02875 to 0.1627	Yes	**	0.0021
		Saline:GFP vs. MK-801:oeMIR	-0.01065	-0.07652 to 0.05521	No	ns	0.9732
		Saline:oeMIR vs. MK-801:GFP	0.08145	0.01318 to 0.1497	Yes	*	0.0133
		Saline:oeMIR vs. MK-801:oeMIR	-0.02495	-0.09212 to 0.04222	No	ns	0.758
		MK-801:GFP vs. MK-801:oeMIR	-0.1064	-0.1723 to -0.04053	Yes	***	0.0004
5D(i)	EPM-Open arm time(s)	two-way ANOVA	ANOVA table	SS (Type III)	DF	MS	F (DFn, DFd)	P value	P value summary
			Interaction	0.3092	1	0.3092	F (1, 60) = 0.001137	P=0.9732	ns
			Row Factor	1353	1	1353	F (1, 60) = 4.977	P=0.0294	*
			Column Factor	4783	1	4783	F (1, 60) = 17.59	P<0.0001	****
			Residual	16312	60	271.9
		Tukey's multiple comparisons test	Predicted (LS) mean diff.	95.00% CI of diff.	Below threshold?	Summary	Adjusted P Value
		Saline:GFP vs. Saline:oeMIR	-17.32	-33.83 to -0.8121	Yes	*	0.0362
		Saline:GFP vs. MK-801:GFP	9.429	-6.006 to 24.86	No	ns	0.3785
		Saline:GFP vs. MK-801:oeMIR	-8.174	-23.22 to 6.875	No	ns	0.4827
		Saline:oeMIR vs. MK-801:GFP	26.75	10.70 to 42.80	Yes	***	0.0003
		Saline:oeMIR vs. MK-801:oeMIR	9.148	-6.535 to 24.83	No	ns	0.4197
		MK-801:GFP vs. MK-801:oeMIR	-17.6	-32.15 to -3.057	Yes	*	0.0116
5D(ii)	EPM-Open arm distance(m)	two-way ANOVA	ANOVA table	SS (Type III)	DF	MS	F (DFn, DFd)	P value	P value summary
			Interaction	0.00132	1	0.00132	F (1, 62) = 0.004693	P=0.9456	ns
			Row Factor	0.8833	1	0.8833	F (1, 62) = 3.141	P=0.0812	ns
			Column Factor	3.431	1	3.431	F (1, 62) = 12.20	P=0.0009	***
			Residual	17.43	62	0.2812
		Tukey's multiple comparisons test	Predicted (LS) mean diff.	95.00% CI of diff.	Below threshold?	Summary	Adjusted P Value
		Saline:GFP vs. Saline:oeMIR	-0.4518	-0.9746 to 0.07093	No	ns	0.1134
		Saline:GFP vs. MK-801:GFP	0.2429	-0.2382 to 0.7239	No	ns	0.5458
		Saline:GFP vs. MK-801:oeMIR	-0.227	-0.7021 to 0.2480	No	ns	0.5905
		Saline:oeMIR vs. MK-801:GFP	0.6947	0.1851 to 1.204	Yes	**	0.0035
		Saline:oeMIR vs. MK-801:oeMIR	0.2248	-0.2791 to 0.7287	No	ns	0.643
		MK-801:GFP vs. MK-801:oeMIR	-0.4699	-0.9304 to -0.009409	Yes	*	0.0438
5D(iii)	EPM-The number of open arm entries	two-way ANOVA	ANOVA table	SS (Type III)	DF	MS	F (DFn, DFd)	P value	P value summary
			Interaction	0.0129	1	0.0129	F (1, 63) = 0.0002141	P=0.9884	ns
			Row Factor	216.6	1	216.6	F (1, 63) = 3.595	P=0.0625	ns
			Column Factor	736.5	1	736.5	F (1, 63) = 12.23	P=0.0009	***
			Residual	3795	63	60.25
		Tukey's multiple comparisons test	Predicted (LS) mean diff.	95.00% CI of diff.	Below threshold?	Summary	Adjusted P Value
		Saline:GFP vs. Saline:oeMIR	-6.74	-14.39 to 0.9078	No	ns	0.103
		Saline:GFP vs. MK-801:GFP	3.612	-3.338 to 10.56	No	ns	0.5218
		Saline:GFP vs. MK-801:oeMIR	-3.072	-10.02 to 3.878	No	ns	0.6499
		Saline:oeMIR vs. MK-801:GFP	10.35	2.980 to 17.72	Yes	**	0.0025
		Saline:oeMIR vs. MK-801:oeMIR	3.668	-3.705 to 11.04	No	ns	0.5583
		MK-801:GFP vs. MK-801:oeMIR	-6.684	-13.33 to -0.03865	Yes	*	0.0482
5F(i)	NOR-Recognition index in short memery(3h)	two-way ANOVA	ANOVA table	SS (Type III)	DF	MS	F (DFn, DFd)	P value	P value summary
			Interaction	0.1228	1	0.1228	F (1, 50) = 6.144	P=0.0166	*
			Row Factor	0.03838	1	0.03838	F (1, 50) = 1.920	P=0.1720	ns
			Column Factor	0.005067	1	0.005067	F (1, 50) = 0.2534	P=0.6169	ns
			Residual	0.9996	50	0.01999
		Tukey's multiple comparisons test	Predicted (LS) mean diff.	95.00% CI of diff.	Below threshold?	Summary	Adjusted P Value
		Saline:GFP vs. Saline:oeMIR	0.07607	-0.07132 to 0.2235	No	ns	0.5228
		Saline:GFP vs. MK-801:GFP	0.1488	0.004080 to 0.2935	Yes	*	0.0417
		Saline:GFP vs. MK-801:oeMIR	0.03397	-0.1108 to 0.1787	No	ns	0.924
		Saline:oeMIR vs. MK-801:GFP	0.07274	-0.07199 to 0.2175	No	ns	0.545
		Saline:oeMIR vs. MK-801:oeMIR	-0.0421	-0.1868 to 0.1026	No	ns	0.8662
		MK-801:GFP vs. MK-801:oeMIR	-0.1148	-0.2569 to 0.02718	No	ns	0.152
5F(ii)	NOR-Recognition index in long memery(24h)	two-way ANOVA	ANOVA table	SS (Type III)	DF	MS	F (DFn, DFd)	P value	P value summary
			Interaction	0.191	1	0.191	F (1, 51) = 5.834	P=0.0193	*
			Row Factor	0.2988	1	0.2988	F (1, 51) = 9.127	P=0.0039	**
			Column Factor	0.2203	1	0.2203	F (1, 51) = 6.729	P=0.0124	*
			Residual	1.67	51	0.03274
		Tukey's multiple comparisons test	Predicted (LS) mean diff.	95.00% CI of diff.	Below threshold?	Summary	Adjusted P Value
		Saline:GFP vs. Saline:oeMIR	-0.008727	-0.1938 to 0.1764	No	ns	0.9993
		Saline:GFP vs. MK-801:GFP	0.2654	0.08379 to 0.4470	Yes	**	0.0017
		Saline:GFP vs. MK-801:oeMIR	0.02085	-0.1608 to 0.2025	No	ns	0.99
		Saline:oeMIR vs. MK-801:GFP	0.2741	0.08905 to 0.4592	Yes	**	0.0014
		Saline:oeMIR vs. MK-801:oeMIR	0.02958	-0.1555 to 0.2147	No	ns	0.974
		MK-801:GFP vs. MK-801:oeMIR	-0.2446	-0.4262 to -0.06293	Yes	**	0.0042
5G(ii)	Y MAZE-Percent time in the novel arm(%)	two-way ANOVA	ANOVA table	SS (Type III)	DF	MS	F (DFn, DFd)	P value	P value summary
			Interaction	1548	1	1548	F (1, 51) = 20.74	P<0.0001	****
			Row Factor	85.14	1	85.14	F (1, 51) = 1.141	P=0.2906	ns
			Column Factor	20.87	1	20.87	F (1, 51) = 0.2795	P=0.5993	ns
			Residual	3807	51	74.65
		Tukey's multiple comparisons test	Predicted (LS) mean diff.	95.00% CI of diff.	Below threshold?	Summary	Adjusted P Value
		Saline:GFP vs. Saline:oeMIR	9.384	0.7108 to 18.06	Yes	*	0.0292
		Saline:GFP vs. MK-801:GFP	13.11	4.268 to 21.94	Yes	**	0.0014
		Saline:GFP vs. MK-801:oeMIR	1.257	-7.416 to 9.930	No	ns	0.9804
		Saline:oeMIR vs. MK-801:GFP	3.722	-5.116 to 12.56	No	ns	0.6799
		Saline:oeMIR vs. MK-801:oeMIR	-8.126	-16.80 to 0.5464	No	ns	0.0738
		MK-801:GFP vs. MK-801:oeMIR	-11.85	-20.69 to -3.011	Yes	**	0.0044
5G(iii)	Y MAZE-Percent distance in the novel arm(%)	two-way ANOVA	ANOVA table	SS (Type III)	DF	MS	F (DFn, DFd)	P value	P value summary
			Interaction	851.1	1	851.1	F (1, 50) = 36.80	P<0.0001	****
			Row Factor	14.8	1	14.8	F (1, 50) = 0.6399	P=0.4275	ns
			Column Factor	21.34	1	21.34	F (1, 50) = 0.9227	P=0.3414	ns
			Residual	1156	50	23.13
		Tukey's multiple comparisons test	Predicted (LS) mean diff.	95.00% CI of diff.	Below threshold?	Summary	Adjusted P Value
		Saline:GFP vs. Saline:oeMIR	9.218	4.190 to 14.25	Yes	****	<0.0001
		Saline:GFP vs. MK-801:GFP	6.909	2.078 to 11.74	Yes	**	0.0022
		Saline:GFP vs. MK-801:oeMIR	0.2107	-4.620 to 5.041	No	ns	0.9994
		Saline:oeMIR vs. MK-801:GFP	-2.309	-7.337 to 2.718	No	ns	0.6168
		Saline:oeMIR vs. MK-801:oeMIR	-9.007	-14.04 to -3.979	Yes	****	<0.0001
		MK-801:GFP vs. MK-801:oeMIR	-6.698	-11.53 to -1.867	Yes	**	0.0031
5G(iv)	Y MAZE-Percent entries in the novel arm(%)	two-way ANOVA	ANOVA table	SS (Type III)	DF	MS	F (DFn, DFd)	P value	P value summary
			Interaction	897	1	897	F (1, 48) = 27.08	P<0.0001	****
			Row Factor	26.62	1	26.62	F (1, 48) = 0.8039	P=0.3744	ns
			Column Factor	6.403	1	6.403	F (1, 48) = 0.1933	P=0.6621	ns
			Residual	1590	48	33.12
		Tukey's multiple comparisons test	Predicted (LS) mean diff.	95.00% CI of diff.	Below threshold?	Summary	Adjusted P Value
		Saline:GFP vs. Saline:oeMIR	7.627	1.602 to 13.65	Yes	**	0.0079
		Saline:GFP vs. MK-801:GFP	9.766	3.978 to 15.56	Yes	***	0.0003
		Saline:GFP vs. MK-801:oeMIR	0.7314	-5.294 to 6.757	No	ns	0.9882
		Saline:oeMIR vs. MK-801:GFP	2.139	-3.886 to 8.164	No	ns	0.7809
		Saline:oeMIR vs. MK-801:oeMIR	-6.896	-13.15 to -0.6432	Yes	*	0.0254
		MK-801:GFP vs. MK-801:oeMIR	-9.035	-15.06 to -3.010	Yes	**	0.0012
5I(ii)	TCST-Sniffing time(s)-Session I	two-way ANOVA	ANOVA table	SS (Type III)	DF	MS	F (DFn, DFd)	P value	P value summary
			Interaction	642.5	3	214.2	F (3, 100) = 0.8233	P=0.4840	ns
			Row Factor	3615	3	1205	F (3, 100) = 4.632	P=0.0045	**
			Column Factor	71.68	1	71.68	F (1, 100) = 0.2756	P=0.6008	ns
			Residual	26014	100	260.1
		Šídák's multiple comparisons test	Predicted (LS) mean diff.	95.00% CI of diff.	Below threshold?	Summary	Adjusted P Value
		Empty - Stranger 1
		SAL+GFP	-3.943	-19.41 to 11.52	No	ns	0.9466
		SAL+MIR	2.397	-14.36 to 19.16	No	ns	0.9936
		MK+GFP	3.471	-11.99 to 18.93	No	ns	0.9659
		MK+MIR	-8.464	-23.93 to 6.999	No	ns	0.521
5I(iii)	TCST-Sniffing time(s)-Session II	two-way ANOVA	ANOVA table	SS (Type III)	DF	MS	F (DFn, DFd)	P value	P value summary
			Interaction	5732	3	1911	F (3, 100) = 3.978	P=0.0101	*
			Row Factor	6132	3	2044	F (3, 100) = 4.255	P=0.0071	**
			Column Factor	15241	1	15241	F (1, 100) = 31.73	P<0.0001	****
			Residual	48035	100	480.4
		Šídák's multiple comparisons test	Predicted (LS) mean diff.	95.00% CI of diff.	Below threshold?	Summary	Adjusted P Value
		Stranger 1 - Stranger 2
		SAL+GFP	-37.19	-58.20 to -16.17	Yes	****	<0.0001
		SAL+MIR	-22.63	-45.33 to 0.06263	No	ns	0.0509
		MK+GFP	-0.9143	-21.93 to 20.10	No	ns	>0.9999
		MK+MIR	-34.51	-55.53 to -13.50	Yes	***	0.0003
5J(ii)	PSD Length(nm)	two-way ANOVA	ANOVA table	SS (Type III)	DF	MS	F (DFn, DFd)	P value	P value summary
			Interaction	36463	1	36463	F (1, 275) = 2.235	P=.136	ns
			Row Factor	170398	1	170398	F (1, 275) = 10.45	P=.001	**
			Column Factor	108821	1	108821	F (1, 275) = 6.671	P=.010	*
			Residual	4485917	275	16312
		Tukey's multiple comparisons test	Predicted (LS) mean diff.	95.00% CI of diff.	Below threshold?	Summary	Adjusted P Value
		Saline:GFP vs. Saline:OEMIR	-17.23	-76.93 to 42.46	No	ns	0.878
		Saline:GFP vs. MK-801:GFP	74.89	11.58 to 138.2	Yes	*	0.013
		Saline:GFP vs. MK-801:OEMIR	10.28	-44.12 to 64.69	No	ns	0.962
		Saline:OEMIR vs. MK-801:GFP	92.12	30.90 to 153.3	Yes	***	<.001
		Saline:OEMIR vs. MK-801:OEMIR	27.52	-24.44 to 79.47	No	ns	0.52
		MK-801:GFP vs. MK-801:OEMIR	-64.6	-120.7 to -8.533	Yes	*	0.017
5J(iii)	PSD Thickness(nm)	two-way ANOVA	ANOVA table	SS (Type III)	DF	MS	F (DFn, DFd)	P value	P value summary
			Interaction	530.4	1	530.4	F (1, 276) = 1.651	P=.200	ns
			Row Factor	14104	1	14104	F (1, 276) = 43.89	P<.001	***
			Column Factor	1887	1	1887	F (1, 276) = 5.872	P=.016	*
			Residual	88693	276	321.4
		Tukey's multiple comparisons test	Predicted (LS) mean diff.	95.00% CI of diff.	Below threshold?	Summary	Adjusted P Value
		Saline:GFP vs. Saline:OEMIR	8.225	-0.1149 to 16.56	No	ns	0.055
		Saline:GFP vs. MK-801:GFP	17.54	8.695 to 26.39	Yes	***	<.001
		Saline:GFP vs. MK-801:OEMIR	20.07	12.48 to 27.66	Yes	***	<.001
		Saline:OEMIR vs. MK-801:GFP	9.32	0.7280 to 17.91	Yes	*	0.028
		Saline:OEMIR vs. MK-801:OEMIR	11.84	4.553 to 19.14	Yes	***	<.001
		MK-801:GFP vs. MK-801:OEMIR	2.525	-5.344 to 10.39	No	ns	0.84
5J(iv)	Synaptic Cleft(nm)	two-way ANOVA	ANOVA table	SS (Type III)	DF	MS	F (DFn, DFd)	P value	P value summary
			Interaction	34.05	1	34.05	F (1, 192) = 1.386	P=.241	ns
			Row Factor	559.5	1	559.5	F (1, 192) = 22.77	P<.001	***
			Column Factor	108.9	1	108.9	F (1, 192) = 4.433	P=.037	*
			Residual	4718	192	24.57
		Tukey's multiple comparisons test	Predicted (LS) mean diff.	95.00% CI of diff.	Below threshold?	Summary	Adjusted P Value
		Saline:GFP vs. Saline:OEMIR	2.588	-0.5779 to 5.753	No	ns	0.151
		Saline:GFP vs. MK-801:GFP	4.689	1.964 to 7.415	Yes	***	<.001
		Saline:GFP vs. MK-801:OEMIR	5.421	3.200 to 7.643	Yes	***	<.001
		Saline:OEMIR vs. MK-801:GFP	2.102	-1.328 to 5.531	No	ns	0.388
		Saline:OEMIR vs. MK-801:OEMIR	2.834	-0.2104 to 5.877	No	ns	0.078
		MK-801:GFP vs. MK-801:OEMIR	0.7319	-1.851 to 3.315	No	ns	0.883
5K(i)	miR-485-4p expression	two-way ANOVA	ANOVA table	SS	DF	MS	F (DFn, DFd)	P value	P value summary
			Interaction	0.2967	1	0.2967	F (1, 20) = 2.902	P=0.1040	ns
			Row Factor	0.55	1	0.55	F (1, 20) = 5.379	P=0.0311	*
			Column Factor	4.002	1	4.002	F (1, 20) = 39.14	P<0.0001	****
			Residual	2.045	20	0.1022
		Tukey's multiple comparisons test	Mean Diff.	95.00% CI of diff.	Below threshold?	Summary	Adjusted P Value
		Saline:GFP vs. Saline:oeMIR	-0.5944	-1.111 to -0.07764	Yes	*	0.0206
		Saline:GFP vs. MK-801:GFP	0.5251	0.008416 to 1.042	Yes	*	0.0455
		Saline:GFP vs. MK-801:oeMIR	-0.514	-1.031 to 0.002740	No	ns	0.0515
		Saline:oeMIR vs. MK-801:GFP	1.12	0.6028 to 1.636	Yes	****	<0.0001
		Saline:oeMIR vs. MK-801:oeMIR	0.08038	-0.4363 to 0.5971	No	ns	0.9716
		MK-801:GFP vs. MK-801:oeMIR	-1.039	-1.556 to -0.5224	Yes	****	<0.0001
5K(ii)	ARHGAP8 mRNA expression	two-way ANOVA	ANOVA table	SS	DF	MS	F (DFn, DFd)	P value	P value summary
			Interaction	0.2712	1	0.2712	F (1, 20) = 1.161	P=0.2940	ns
			Row Factor	1.984	1	1.984	F (1, 20) = 8.495	P=0.0086	**
			Column Factor	2.983	1	2.983	F (1, 20) = 12.77	P=0.0019	**
			Residual	4.67	20	0.2335
		Tukey's multiple comparisons test	Mean Diff.	95.00% CI of diff.	Below threshold?	Summary	Adjusted P Value
		Saline:GFP vs. Saline:oeMIR	0.4925	-0.2884 to 1.273	No	ns	0.3184
		Saline:GFP vs. MK-801:GFP	-0.7876	-1.568 to -0.006697	Yes	*	0.0476
		Saline:GFP vs. MK-801:oeMIR	0.1301	-0.6508 to 0.9109	No	ns	0.9656
		Saline:oeMIR vs. MK-801:GFP	-1.28	-2.061 to -0.4992	Yes	***	0.0009
		Saline:oeMIR vs. MK-801:oeMIR	-0.3624	-1.143 to 0.4185	No	ns	0.5741
		MK-801:GFP vs. MK-801:oeMIR	0.9176	0.1368 to 1.699	Yes	*	0.0177
5L(ii)	ARHGAP8 protein expression	two-way ANOVA	ANOVA table	SS	DF	MS	F (DFn, DFd)	P value	P value summary
			Interaction	0.2083	1	0.2083	F (1, 16) = 5.795	P=0.0285	*
			Row Factor	0.2676	1	0.2676	F (1, 16) = 7.446	P=0.0149	*
			Column Factor	0.124	1	0.124	F (1, 16) = 3.450	P=0.0817	ns
			Residual	0.575	16	0.03594
		Tukey's multiple comparisons test	Mean Diff.	95.00% CI of diff.	Below threshold?	Summary	Adjusted P Value
		Saline:GFP vs. Saline:MIR	-0.0466	-0.3896 to 0.2964	No	ns	0.9794
		Saline:GFP vs. MK-801:GFP	-0.4354	-0.7785 to -0.09241	Yes	*	0.0108
		Saline:GFP vs. MK-801:MIR	-0.07387	-0.4169 to 0.2692	No	ns	0.9254
		Saline:MIR vs. MK-801:GFP	-0.3888	-0.7319 to -0.04580	Yes	*	0.0237
		Saline:MIR vs. MK-801:MIR	-0.02727	-0.3703 to 0.3158	No	ns	0.9957
		MK-801:GFP vs. MK-801:MIR	0.3616	0.01853 to 0.7046	Yes	*	0.0371
5L(iii)	p-ROCK2 protein expression	two-way ANOVA	ANOVA table	SS	DF	MS	F (DFn, DFd)	P value	P value summary
			Interaction	2.83	1	2.83	F (1, 20) = 15.97	P=0.0007	***
			Row Factor	1.424	1	1.424	F (1, 20) = 8.039	P=0.0102	*
			Column Factor	1.035	1	1.035	F (1, 20) = 5.844	P=0.0253	*
			Residual	3.544	20	0.1772
		Tukey's multiple comparisons test	Mean Diff.	95.00% CI of diff.	Below threshold?	Summary	Adjusted P Value
		Saline:GFP vs. Saline:MIR	-0.2713	-0.9516 to 0.4089	No	ns	0.6839
		Saline:GFP vs. MK-801:GFP	-1.174	-1.854 to -0.4938	Yes	***	0.0005
		Saline:GFP vs. MK-801:MIR	-0.07182	-0.7520 to 0.6084	No	ns	0.9907
		Saline:MIR vs. MK-801:GFP	-0.9027	-1.583 to -0.2224	Yes	**	0.0069
		Saline:MIR vs. MK-801:MIR	0.1995	-0.4807 to 0.8797	No	ns	0.8439
		MK-801:GFP vs. MK-801:MIR	1.102	0.4220 to 1.782	Yes	**	0.0011
5L(iv)	ROCK2 protein expression	two-way ANOVA	ANOVA table	SS	DF	MS	F (DFn, DFd)	P value	P value summary
			Interaction	3.439e-05	1	3.439e-05	F (1, 16) = 0.005219	P=0.9433	ns
			Row Factor	0.0007127	1	0.0007127	F (1, 16) = 0.1081	P=0.7465	ns
			Column Factor	4.3e-05	1	4.3e-05	F (1, 16) = 0.006525	P=0.9366	ns
			Residual	0.1054	16	0.006591
		Tukey's multiple comparisons test	Mean Diff.	95.00% CI of diff.	Below threshold?	Summary	Adjusted P Value
		Saline:GFP vs. Saline:MIR	0.00031	-0.1466 to 0.1472	No	ns	>0.9999
		Saline:GFP vs. MK-801:GFP	0.009316	-0.1376 to 0.1562	No	ns	0.9978
		Saline:GFP vs. MK-801:MIR	0.01487	-0.1320 to 0.1618	No	ns	0.9912
		Saline:MIR vs. MK-801:GFP	0.009006	-0.1379 to 0.1559	No	ns	0.998
		Saline:MIR vs. MK-801:MIR	0.01456	-0.1323 to 0.1615	No	ns	0.9917
		MK-801:GFP vs. MK-801:MIR	0.005555	-0.1413 to 0.1525	No	ns	0.9995
5L(v)	PSD95 protein expression	two-way ANOVA	ANOVA table	SS	DF	MS	F (DFn, DFd)	P value	P value summary
			Interaction	0.005506	1	0.005506	F (1, 20) = 0.1485	P=0.7041	ns
			Row Factor	0.1772	1	0.1772	F (1, 20) = 4.779	P=0.0409	*
			Column Factor	0.05623	1	0.05623	F (1, 20) = 1.516	P=0.2325	ns
			Residual	0.7417	20	0.03709
		Tukey's multiple comparisons test	Mean Diff.	95.00% CI of diff.	Below threshold?	Summary	Adjusted P Value
		Saline:GFP vs. Saline:MIR	-0.06651	-0.3777 to 0.2447	No	ns	0.9314
		Saline:GFP vs. MK-801:GFP	0.2022	-0.1090 to 0.5134	No	ns	0.2943
		Saline:GFP vs. MK-801:MIR	0.07507	-0.2361 to 0.3863	No	ns	0.9053
		Saline:MIR vs. MK-801:GFP	0.2687	-0.04252 to 0.5799	No	ns	0.1061
		Saline:MIR vs. MK-801:MIR	0.1416	-0.1696 to 0.4528	No	ns	0.5896
		MK-801:GFP vs. MK-801:MIR	-0.1271	-0.4383 to 0.1841	No	ns	0.668
5L(vi)	SYN protein expression	two-way ANOVA	ANOVA table	SS (Type III)	DF	MS	F (DFn, DFd)	P value	P value summary
			Interaction	0.6556	1	0.6556	F (1, 19) = 3.328	P=0.0839	ns
			Row Factor	9.405	1	9.405	F (1, 19) = 47.74	P<0.0001	****
			Column Factor	1.116	1	1.116	F (1, 19) = 5.665	P=0.0279	*
			Residual	3.743	19	0.197
		Tukey's multiple comparisons test	Predicted (LS) mean diff.	95.00% CI of diff.	Below threshold?	Summary	Adjusted P Value
		Saline:GFP vs. Saline:MIR	-0.1032	-0.8237 to 0.6173	No	ns	0.9773
		Saline:GFP vs. MK-801:GFP	1.622	0.8660 to 2.377	Yes	****	<0.0001
		Saline:GFP vs. MK-801:MIR	0.841	0.1205 to 1.562	Yes	*	0.0188
		Saline:MIR vs. MK-801:GFP	1.725	0.9691 to 2.481	Yes	****	<0.0001
		Saline:MIR vs. MK-801:MIR	0.9442	0.2237 to 1.665	Yes	**	0.0078
		MK-801:GFP vs. MK-801:MIR	-0.7806	-1.536 to -0.02493	Yes	*	0.0414
5L(vii)	NMDAR2B protein expression	two-way ANOVA	ANOVA table	SS (Type III)	DF	MS	F (DFn, DFd)	P value	P value summary
			Interaction	0.06581	1	0.06581	F (1, 19) = 2.712	P=0.1160	ns
			Row Factor	0.3387	1	0.3387	F (1, 19) = 13.96	P=0.0014	**
			Column Factor	0.1378	1	0.1378	F (1, 19) = 5.678	P=0.0278	*
			Residual	0.4611	19	0.02427
		Tukey's multiple comparisons test	Predicted (LS) mean diff.	95.00% CI of diff.	Below threshold?	Summary	Adjusted P Value
		Saline:GFP vs. Saline:MIR	-0.04796	-0.3009 to 0.2049	No	ns	0.9499
		Saline:GFP vs. MK-801:GFP	0.3508	0.09790 to 0.6037	Yes	**	0.0049
		Saline:GFP vs. MK-801:MIR	0.0882	-0.1770 to 0.3534	No	ns	0.7866
		Saline:MIR vs. MK-801:GFP	0.3988	0.1459 to 0.6516	Yes	**	0.0015
		Saline:MIR vs. MK-801:MIR	0.1362	-0.1291 to 0.4014	No	ns	0.4892
		MK-801:GFP vs. MK-801:MIR	-0.2626	-0.5278 to 0.002641	No	ns	0.0529
Statistical significance was defined as follows: ns (not significant, p ≥ 0.05); p < 0.05 (*), p < 0.01 (**), p < 0.001 (***), and p < 0.0001 (****).

## Sheet: Figure 6
Figure	Measure	Analysis	ANOVA table	SS (Type III)	DF	MS	F (DFn, DFd)	P value	P value summary
6C(i)	Body weight(g)	two-way ANOVA	Interaction	62.28	56	1.112	F (56, 660) = 0.5219	P=0.9985	ns
			Row Factor	17.99	14	1.285	F (14, 660) = 0.6031	P=0.8637	ns
			Column Factor	202.6	4	50.65	F (4, 660) = 23.77	P<0.0001	****
			Residual	1406	660	2.131
		Tukey's multiple comparisons test	Predicted (LS) mean diff.	95.00% CI of diff.	Below threshold?	Summary	Adjusted P Value
		Saline+LV-NC vs. Saline+LV-lnc	-0.02	-0.4990 to 0.4590	No	ns	>0.9999
		Saline+LV-NC vs. MK801+LV-NC	1.471	0.9554 to 1.986	Yes	****	<0.0001
		Saline+LV-NC vs. MK801+LV-lnc	0.2921	-0.1869 to 0.7712	No	ns	0.4546
		Saline+LV-NC vs. MK801+LV-lnc+miR485anta	0.7291	0.2500 to 1.208	Yes	***	0.0003
		Saline+LV-lnc vs. MK801+LV-NC	1.491	1.012 to 1.970	Yes	****	<0.0001
		Saline+LV-lnc vs. MK801+LV-lnc	0.3121	-0.1275 to 0.7517	No	ns	0.2961
		Saline+LV-lnc vs. MK801+LV-lnc+miR485anta	0.7491	0.3095 to 1.189	Yes	****	<0.0001
		MK801+LV-NC vs. MK801+LV-lnc	-1.179	-1.658 to -0.6997	Yes	****	<0.0001
		MK801+LV-NC vs. MK801+LV-lnc+miR485anta	-0.7417	-1.221 to -0.2627	Yes	***	0.0003
		MK801+LV-lnc vs. MK801+LV-lnc+miR485anta	0.437	-0.002630 to 0.8766	No	ns	0.0523
6C(ii)	Proportion of weight gain	two-way ANOVA	ANOVA table	SS (Type III)	DF	MS	F (DFn, DFd)	P value	P value summary
			Interaction	96.95	4	24.24	F (4, 79) = 0.9429	P=0.4437	ns
			Row Factor	13.58	1	13.58	F (1, 79) = 0.5284	P=0.4694	ns
			Column Factor	936.1	4	234	F (4, 79) = 9.104	P<0.0001	****
			Residual	2031	79	25.71
		Tukey's multiple comparisons test	Predicted (LS) mean diff.	95.00% CI of diff.	Below threshold?	Summary	Adjusted P Value
		Day7
		Saline+LV-NC vs. Saline+LV-lnc	0.1055	-6.472 to 6.683	No	ns	>0.9999
		Saline+LV-NC vs. MK801+LV-NC	7.371	0.2933 to 14.45	Yes	*	0.037
		Saline+LV-NC vs. MK801+LV-lnc	2.184	-4.393 to 8.761	No	ns	0.8855
		Saline+LV-NC vs. MK801+LV-lnc+miR485anta	1.752	-4.825 to 8.329	No	ns	0.9454
		Saline+LV-lnc vs. MK801+LV-NC	7.265	0.6880 to 13.84	Yes	*	0.0229
		Saline+LV-lnc vs. MK801+LV-lnc	2.079	-3.957 to 8.114	No	ns	0.8714
		Saline+LV-lnc vs. MK801+LV-lnc+miR485anta	1.647	-4.389 to 7.682	No	ns	0.9407
		MK801+LV-NC vs. MK801+LV-lnc	-5.186	-11.76 to 1.391	No	ns	0.1899
		MK801+LV-NC vs. MK801+LV-lnc+miR485anta	-5.618	-12.20 to 0.9588	No	ns	0.1303
		MK801+LV-lnc vs. MK801+LV-lnc+miR485anta	-0.432	-6.468 to 5.604	No	ns	0.9996
		Day14
		Saline+LV-NC vs. Saline+LV-lnc	0.4475	-6.630 to 7.525	No	ns	0.9998
		Saline+LV-NC vs. MK801+LV-NC	11.03	3.950 to 18.10	Yes	***	0.0004
		Saline+LV-NC vs. MK801+LV-lnc	2.021	-5.057 to 9.098	No	ns	0.9307
		Saline+LV-NC vs. MK801+LV-lnc+miR485anta	6.585	-0.4921 to 13.66	No	ns	0.0805
		Saline+LV-lnc vs. MK801+LV-NC	10.58	3.503 to 17.66	Yes	***	0.0007
		Saline+LV-lnc vs. MK801+LV-lnc	1.573	-5.504 to 8.650	No	ns	0.9714
		Saline+LV-lnc vs. MK801+LV-lnc+miR485anta	6.138	-0.9396 to 13.22	No	ns	0.1204
		MK801+LV-NC vs. MK801+LV-lnc	-9.007	-16.08 to -1.930	Yes	**	0.0057
		MK801+LV-NC vs. MK801+LV-lnc+miR485anta	-4.442	-11.52 to 2.635	No	ns	0.4086
		MK801+LV-lnc vs. MK801+LV-lnc+miR485anta	4.565	-2.513 to 11.64	No	ns	0.3805
6D(i)	OFT-Total distance(m)	one-way ANOVA	ANOVA table	SS	DF	MS	F (DFn, DFd)	P value
			Treatment (between columns)	100158	4	25040	F (4, 36) = 77.60	P<0.0001
			Residual (within columns)	11616	36	322.7
			Total	111774	40
		Šídák's multiple comparisons test	Mean Diff.	95.00% CI of diff.	Below threshold?	Summary	Adjusted P Value
		Saline+LV-NC vs. Saline+LV-lnc	-1.512	-28.29 to 25.27	No	ns	>0.9999
		Saline+LV-NC vs. MK801+LV-NC	-101.8	-128.5 to -74.97	Yes	****	<0.0001
		Saline+LV-NC vs. MK801+LV-lnc	-62.82	-89.60 to -36.04	Yes	****	<0.0001
		Saline+LV-NC vs. M-LV-lnc+miranta	-117.8	-143.9 to -91.81	Yes	****	<0.0001
		Saline+LV-lnc vs. MK801+LV-NC	-100.2	-127.0 to -73.46	Yes	****	<0.0001
		Saline+LV-lnc vs. MK801+LV-lnc	-61.31	-88.09 to -34.53	Yes	****	<0.0001
		Saline+LV-lnc vs. M-LV-lnc+miranta	-116.3	-142.4 to -90.30	Yes	****	<0.0001
		MK801+LV-NC vs. MK801+LV-lnc	38.93	12.15 to 65.71	Yes	**	0.0011
		MK801+LV-NC vs. M-LV-lnc+miranta	-16.09	-42.11 to 9.940	No	ns	0.5344
		MK801+LV-lnc vs. M-LV-lnc+miranta	-55.01	-81.04 to -28.99	Yes	****	<0.0001
6D(ii)	OFT-Mean speed(m/s)	one-way ANOVA	ANOVA table	SS	DF	MS	F (DFn, DFd)	P value
			Treatment (between columns)	0.1178	4	0.02945	F (4, 38) = 55.12	P<0.0001
			Residual (within columns)	0.0203	38	0.0005343
			Total	0.1381	42
		Tukey's multiple comparisons test	Mean Diff.	95.00% CI of diff.	Below threshold?	Summary	Adjusted P Value
		Saline+LV-NC vs. Saline+LV-lnc	-0.00175	-0.03484 to 0.03134	No	ns	0.9999
		Saline+LV-NC vs. MK801+LV-NC	-0.113	-0.1461 to -0.07991	Yes	****	<0.0001
		Saline+LV-NC vs. MK801+LV-lnc	-0.07	-0.1031 to -0.03691	Yes	****	<0.0001
		Saline+LV-NC vs. MK801+LV-lnc-miranta	-0.1201	-0.1508 to -0.08933	Yes	****	<0.0001
		Saline+LV-lnc vs. MK801+LV-NC	-0.1113	-0.1443 to -0.07816	Yes	****	<0.0001
		Saline+LV-lnc vs. MK801+LV-lnc	-0.06825	-0.1013 to -0.03516	Yes	****	<0.0001
		Saline+LV-lnc vs. MK801+LV-lnc-miranta	-0.1183	-0.1491 to -0.08758	Yes	****	<0.0001
		MK801+LV-NC vs. MK801+LV-lnc	0.043	0.009910 to 0.07609	Yes	**	0.0055
		MK801+LV-NC vs. MK801+LV-lnc-miranta	-0.00708	-0.03783 to 0.02367	No	ns	0.9638
		MK801+LV-lnc vs. MK801+LV-lnc-miranta	-0.05008	-0.08083 to -0.01933	Yes	***	0.0003
6D(iii)	OFT-Ratio of center zone duration and total time	one-way ANOVA	ANOVA table	SS	DF	MS	F (DFn, DFd)	P value
			Treatment (between columns)	0.1157	4	0.02891	F (4, 35) = 3.378	P=0.0194
			Residual (within columns)	0.2996	35	0.00856
			Total	0.4152	39
		Tukey's multiple comparisons test	Mean Diff.	95.00% CI of diff.	Below threshold?	Summary	Adjusted P Value
		Saline+LV-NC vs. Saline+LV-lnc	-0.02025	-0.1532 to 0.1127	No	ns	0.992
		Saline+LV-NC vs. MK801+LV-NC	0.043	-0.09000 to 0.1760	No	ns	0.8835
		Saline+LV-NC vs. MK801+LV-lnc1	-0.1144	-0.2474 to 0.01862	No	ns	0.1204
		Saline+LV-NC vs. MK801+LV-lnc2	-0.06188	-0.1949 to 0.07112	No	ns	0.6702
		Saline+LV-lnc vs. MK801+LV-NC	0.06325	-0.06975 to 0.1962	No	ns	0.652
		Saline+LV-lnc vs. MK801+LV-lnc1	-0.09413	-0.2271 to 0.03887	No	ns	0.2712
		Saline+LV-lnc vs. MK801+LV-lnc2	-0.04163	-0.1746 to 0.09137	No	ns	0.895
		MK801+LV-NC vs. MK801+LV-lnc1	-0.1574	-0.2904 to -0.02438	Yes	*	0.0137
		MK801+LV-NC vs. MK801+LV-lnc2	-0.1049	-0.2379 to 0.02812	No	ns	0.1798
		MK801+LV-lnc1 vs. MK801+LV-lnc2	0.0525	-0.08050 to 0.1855	No	ns	0.7871
6E(i)	EPM-Open arm distance(m)	one-way ANOVA	ANOVA table	SS	DF	MS	F (DFn, DFd)	P value
			Treatment (between columns)	0.3147	4	0.07866	F (4, 35) = 1.154	P=0.3475
			Residual (within columns)	2.385	35	0.06814
			Total	2.7	39
		Tukey's multiple comparisons test	Mean Diff.	95.00% CI of diff.	Below threshold?	Summary	Adjusted P Value
		Saline+LV-NC vs. Saline+LV-lnc	0.1154	-0.2493 to 0.4800	No	ns	0.8913
		Saline+LV-NC vs. MK801+LV-NC	0.2331	-0.1553 to 0.6215	No	ns	0.4322
		Saline+LV-NC vs. MK801+LV-lnc	-0.00525	-0.3805 to 0.3700	No	ns	>0.9999
		Saline+LV-NC vs. MK801+LV-lnc+miR485anta	0.0135	-0.3617 to 0.3887	No	ns	>0.9999
		Saline+LV-lnc vs. MK801+LV-NC	0.1177	-0.2605 to 0.4959	No	ns	0.8969
		Saline+LV-lnc vs. MK801+LV-lnc	-0.1206	-0.4853 to 0.2440	No	ns	0.8747
		Saline+LV-lnc vs. MK801+LV-lnc+miR485anta	-0.1019	-0.4665 to 0.2628	No	ns	0.9279
		MK801+LV-NC vs. MK801+LV-lnc	-0.2383	-0.6268 to 0.1501	No	ns	0.4099
		MK801+LV-NC vs. MK801+LV-lnc+miR485anta	-0.2196	-0.6080 to 0.1688	No	ns	0.4918
		MK801+LV-lnc vs. MK801+LV-lnc+miR485anta	0.01875	-0.3565 to 0.3940	No	ns	0.9999
6E(ii)	EPM-The number of open arm entries	one-way ANOVA	ANOVA table	SS	DF	MS	F (DFn, DFd)	P value
			Treatment (between columns)	34.8	4	8.699	F (4, 33) = 4.770	P=0.0038
			Residual (within columns)	60.18	33	1.824
			Total	94.97	37
		Tukey's multiple comparisons test	Mean Diff.	95.00% CI of diff.	Below threshold?	Summary	Adjusted P Value
		Saline+LV-NC vs. Saline+LV-lnc	-1.071	-3.087 to 0.9444	No	ns	0.5492
		Saline+LV-NC vs. MK801+LV-NC	1.857	-0.2248 to 3.939	No	ns	0.099
		Saline+LV-NC vs. MK801+LV-lnc	0.5536	-1.462 to 2.569	No	ns	0.9311
		Saline+LV-NC vs. MK801+LV-lnc+miR485anta	0.8036	-1.212 to 2.819	No	ns	0.7791
		Saline+LV-lnc vs. MK801+LV-NC	2.929	0.9127 to 4.944	Yes	**	0.0017
		Saline+LV-lnc vs. MK801+LV-lnc	1.625	-0.3225 to 3.572	No	ns	0.1388
		Saline+LV-lnc vs. MK801+LV-lnc+miR485anta	1.875	-0.07250 to 3.822	No	ns	0.0637
		MK801+LV-NC vs. MK801+LV-lnc	-1.304	-3.319 to 0.7123	No	ns	0.3554
		MK801+LV-NC vs. MK801+LV-lnc+miR485anta	-1.054	-3.069 to 0.9623	No	ns	0.5651
		MK801+LV-lnc vs. MK801+LV-lnc+miR485anta	0.25	-1.697 to 2.197	No	ns	0.9958
6E(iii)	EPM-Open arm time(s)	one-way ANOVA	ANOVA table	SS	DF	MS	F (DFn, DFd)	P value
			Treatment (between columns)	1300	4	325	F (4, 34) = 4.384	P=0.0058
			Residual (within columns)	2521	34	74.14
			Total	3821	38
		Tukey's multiple comparisons test	Mean Diff.	95.00% CI of diff.	Below threshold?	Summary	Adjusted P Value
		Saline+LV-NC vs. Saline+LV-lnc	-9.925	-22.32 to 2.472	No	ns	0.168
		Saline+LV-NC vs. MK801+LV-NC	8.246	-4.586 to 21.08	No	ns	0.3626
		Saline+LV-NC vs. MK801+LV-lnc	-0.025	-12.42 to 12.37	No	ns	>0.9999
		Saline+LV-NC vs. MK801+LV-lnc+miR485anta	2.138	-10.26 to 14.53	No	ns	0.9872
		Saline+LV-lnc vs. MK801+LV-NC	18.17	5.339 to 31.00	Yes	**	0.0023
		Saline+LV-lnc vs. MK801+LV-lnc	9.9	-2.497 to 22.30	No	ns	0.1699
		Saline+LV-lnc vs. MK801+LV-lnc+miR485anta	12.06	-0.3345 to 24.46	No	ns	0.0597
		MK801+LV-NC vs. MK801+LV-lnc	-8.271	-21.10 to 4.561	No	ns	0.3597
		MK801+LV-NC vs. MK801+LV-lnc+miR485anta	-6.109	-18.94 to 6.723	No	ns	0.6499
		MK801+LV-lnc vs. MK801+LV-lnc+miR485anta	2.163	-10.23 to 14.56	No	ns	0.9866
6F(ii)	NOR-Recognition index(short memeory for 3h)	one-way ANOVA	ANOVA table	SS	DF	MS	F (DFn, DFd)	P value
			Treatment (between columns)	0.4681	4	0.117	F (4, 35) = 15.42	P<0.001
			Residual (within columns)	0.2657	35	0.007591
			Total	0.7338	39
		Tukey's multiple comparisons test	Mean Diff.	95.00% CI of diff.	Below threshold?	Summary	Adjusted P Value
		Saline+LV-NC vs. Saline+LV-lnc	-0.04896	-0.1742 to 0.07628	No	ns	0.79
		Saline+LV-NC vs. MK801+LV-NC	0.207	0.08178 to 0.3323	Yes	***	<0.001
		Saline+LV-NC vs. MK801+LV-lnc	0.06172	-0.06352 to 0.1870	No	ns	0.62
		Saline+LV-NC vs. MK801+LV-lnc_MIRANAT	0.219	0.09373 to 0.3442	Yes	***	<0.001
		Saline+LV-lnc vs. MK801+LV-NC	0.256	0.1307 to 0.3812	Yes	***	<0.001
		Saline+LV-lnc vs. MK801+LV-lnc	0.1107	-0.01456 to 0.2359	No	ns	0.1
		Saline+LV-lnc vs. MK801+LV-lnc_MIRANAT	0.2679	0.1427 to 0.3932	Yes	***	<0.001
		MK801+LV-NC vs. MK801+LV-lnc	-0.1453	-0.2706 to -0.02006	Yes	*	0.02
		MK801+LV-NC vs. MK801+LV-lnc_MIRANAT	0.01195	-0.1133 to 0.1372	No	ns	>0.99
		MK801+LV-lnc vs. MK801+LV-lnc_MIRANAT	0.1573	0.03201 to 0.2825	Yes	**	0.008
6F(ii)	NOR-Recognition index(long memeory for 24h)	one-way ANOVA	ANOVA table	SS	DF	MS	F (DFn, DFd)	P value
			Treatment (between columns)	0.299	4	0.07476	F (4, 34) = 7.517	P<0.001
			Residual (within columns)	0.3381	34	0.009946
			Total	0.6372	38
		Tukey's multiple comparisons test	Mean Diff.	95.00% CI of diff.	Below threshold?	Summary	Adjusted P Value
		Saline+LV-NC vs. Saline+LV-lnc	-0.02335	-0.1720 to 0.1253	No	ns	>0.99
		Saline+LV-NC vs. MK801+LV-NC	0.1711	0.02246 to 0.3197	Yes	*	0.02
		Saline+LV-NC vs. MK801+LV-lnc	-0.01856	-0.1672 to 0.1301	No	ns	>0.99
		Saline+LV-NC vs. MK801+LV-lnc-MIRANTA	0.1537	0.005123 to 0.3024	Yes	*	0.04
		Saline+LV-lnc vs. MK801+LV-NC	0.1944	0.05085 to 0.3380	Yes	**	0.004
		Saline+LV-lnc vs. MK801+LV-lnc	0.004794	-0.1388 to 0.1484	No	ns	>0.99
		Saline+LV-lnc vs. MK801+LV-lnc-MIRANTA	0.1771	0.03351 to 0.3207	Yes	**	0.009
		MK801+LV-NC vs. MK801+LV-lnc	-0.1896	-0.3332 to -0.04606	Yes	**	0.005
		MK801+LV-NC vs. MK801+LV-lnc-MIRANTA	-0.01734	-0.1609 to 0.1262	No	ns	>0.99
		MK801+LV-lnc vs. MK801+LV-lnc-MIRANTA	0.1723	0.02872 to 0.3159	Yes	*	0.01
6G(i)	Y MAZE-Number of novel arm entried	one-way ANOVA	ANOVA table	SS	DF	MS	F (DFn, DFd)	P value
			Treatment (between columns)	1006	4	251.6	F (4, 32) = 17.74	P<0.0001
			Residual (within columns)	453.7	32	14.18
			Total	1460	36
		Tukey's multiple comparisons test	Mean Diff.	95.00% CI of diff.	Below threshold?	Summary	Adjusted P Value
		Saline+LV-NC vs. Saline+LV-lnc	-1.774	-7.590 to 4.041	No	ns	0.9016
		Saline+LV-NC vs. MK801+LV-NC	5.979	0.1631 to 11.79	Yes	*	0.0415
		Saline+LV-NC vs. MK801+LV-lnc	-1.261	-6.892 to 4.370	No	ns	0.966
		Saline+LV-NC vs. MK801+LV-lnc-MIRANTA	11.49	5.857 to 17.12	Yes	****	<0.0001
		Saline+LV-lnc vs. MK801+LV-NC	7.753	1.937 to 13.57	Yes	**	0.0045
		Saline+LV-lnc vs. MK801+LV-lnc	0.5134	-5.117 to 6.144	No	ns	0.9989
		Saline+LV-lnc vs. MK801+LV-lnc-MIRANTA	13.26	7.631 to 18.89	Yes	****	<0.0001
		MK801+LV-NC vs. MK801+LV-lnc	-7.239	-12.87 to -1.609	Yes	**	0.0065
		MK801+LV-NC vs. MK801+LV-lnc-MIRANTA	5.509	-0.1215 to 11.14	No	ns	0.0576
		MK801+LV-lnc vs. MK801+LV-lnc-MIRANTA	12.75	7.309 to 18.19	Yes	****	<0.0001
6G(ii)	Y MAZE-Time in novel arms(%)	one-way ANOVA	ANOVA table	SS	DF	MS	F (DFn, DFd)	P value
			Treatment (between columns)	2212	4	553	F (4, 33) = 9.056	P<0.0001
			Residual (within columns)	2015	33	61.07
			Total	4227	37
		Tukey's multiple comparisons test	Mean Diff.	95.00% CI of diff.	Below threshold?	Summary	Adjusted P Value
		Saline+LV-NC vs. Saline+LV-lnc	1.384	-10.28 to 13.05	No	ns	0.9969
		Saline+LV-NC vs. MK801+LV-NC	9.957	-2.091 to 22.01	No	ns	0.1452
		Saline+LV-NC vs. MK801+LV-lnc1	-2.882	-14.55 to 8.784	No	ns	0.9521
		Saline+LV-NC vs. MK801+LV-lnc2	17.58	5.911 to 29.24	Yes	**	0.0011
		Saline+LV-lnc vs. MK801+LV-NC	8.573	-3.093 to 20.24	No	ns	0.236
		Saline+LV-lnc vs. MK801+LV-lnc1	-4.266	-15.54 to 7.004	No	ns	0.8094
		Saline+LV-lnc vs. MK801+LV-lnc2	16.19	4.923 to 27.46	Yes	**	0.002
		MK801+LV-NC vs. MK801+LV-lnc1	-12.84	-24.50 to -1.174	Yes	*	0.0251
		MK801+LV-NC vs. MK801+LV-lnc2	7.62	-4.046 to 19.29	No	ns	0.3455
		MK801+LV-lnc1 vs. MK801+LV-lnc2	20.46	9.189 to 31.73	Yes	****	<0.0001
6F(i)	TCST-Sniffing time(s)-Session I	Mann-Whitney test	Below threshold?	P value	Mean rank of Empty	Mean rank of Stranger 1	Mean rank diff.	Mann-Whitney U	Adjusted P Value
		Saline+LV-NC	No	0.854235	8.75	8.25	0.5	30	0.966085
		Saline+LV-lnc	No	0.95652	10.9	11.09	-0.1909	54	0.966085
		MK801+LV-NC	No	0.645377	7.875	9.125	-1.25	27	0.966085
		MK801+LV-lnc	No	0.863267	11.27	10.7	0.5727	52	0.966085
		MK801+LV-lnc+miranta	No	0.039984	12.11	6.889	5.222	17	0.201917
6F(ii)	TCST-Sniffing time(s)-Session II	Mann-Whitney test	Below threshold?	P value	Mean rank of Stranger 1	Mean rank of Stranger2	Mean rank diff.	Mann-Whitney U	Adjusted P Value
		Saline+LV-NC	Yes	0.0002	4.5	12.5	-8	0	0.0006
		Saline+LV-lnc	Yes	<0.0001	5	13.5	-8.5	0	0.0004
		MK801+LV-NC	No	0.2086	6	9	-3	14	0.2086
		MK801+LV-lnc	Yes	0.0008	7.091	15.91	-8.818	12	0.0023
		MK801+LV-lnc+miranta	Yes	0.0047	5.25	11.75	-6.5	6	0.0093
6M	NOR-jRGECO1a △F/F(%) Z-Score	one-way ANOVA	ANOVA table	SS	DF	MS	F (DFn, DFd)	P value
			Treatment (between columns)	17.78	3	5.928	F (3, 20) = 22.24	P<0.0001
			Residual (within columns)	5.331	20	0.2666
			Total	23.11	23
		Tukey's multiple comparisons test	Mean Diff.	95.00% CI of diff.	Below threshold?	Summary	Adjusted P Value
		Column A vs. MK_LVshlnc	-1.518	-2.352 to -0.6832	Yes	***	0.0003
		Column A vs. MK_LVNC	-0.293	-1.127 to 0.5413	No	ns	0.7605
		Column A vs. SAL_LVNC	-2.095	-2.929 to -1.260	Yes	****	<0.0001
		MK_LVshlnc vs. MK_LVNC	1.224	0.3902 to 2.059	Yes	**	0.0028
		MK_LVshlnc vs. SAL_LVNC	-0.5773	-1.412 to 0.2570	No	ns	0.245
		MK_LVNC vs. SAL_LVNC	-1.802	-2.636 to -0.9674	Yes	****	<0.0001
6Q	OFT-jRGECO1a △F/F(%) Z-Score	one-way ANOVA	ANOVA table	SS	DF	MS	F (DFn, DFd)	P value
			Treatment (between columns)	26.08	3	8.692	F (3, 20) = 11.35	P=0.0001
			Residual (within columns)	15.31	20	0.7655
			Total	41.38	23
		Tukey's multiple comparisons test	Mean Diff.	95.00% CI of diff.	Below threshold?	Summary	Adjusted P Value
		Column A vs. MK_LVshlnc	1.568	0.1544 to 2.982	Yes	*	0.0264
		Column A vs. MK_LVNC	-0.01711	-1.431 to 1.397	No	ns	>0.9999
		Column A vs. SAL_LVNC	2.41	0.9964 to 3.824	Yes	***	0.0006
		MK_LVshlnc vs. MK_LVNC	-1.585	-2.999 to -0.1716	Yes	*	0.0245
		MK_LVshlnc vs. SAL_LVNC	0.8419	-0.5719 to 2.256	No	ns	0.3663
		MK_LVNC vs. SAL_LVNC	2.427	1.013 to 3.841	Yes	***	0.0006
6U	Y MAZE-jRGECO1a △F/F(%) Z-Score	one-way ANOVA	ANOVA table	SS	DF	MS	F (DFn, DFd)	P value
			Treatment (between columns)	17.71	3	5.904	F (3, 27) = 18.62	P<0.0001
			Residual (within columns)	8.562	27	0.3171
			Total	26.27	30
		Tukey's multiple comparisons test	Mean Diff.	95.00% CI of diff.	Below threshold?	Summary	Adjusted P Value
		Column A vs. MK_LVshlnc	-1.366	-2.163 to -0.5681	Yes	***	0.0004
		Column A vs. MK_LVNC	-0.1715	-0.9691 to 0.6261	No	ns	0.9347
		Column A vs. SAL_LVNC	-1.775	-2.573 to -0.9775	Yes	****	<0.0001
		MK_LVshlnc vs. MK_LVNC	1.194	0.4236 to 1.965	Yes	**	0.0013
		MK_LVshlnc vs. SAL_LVNC	-0.4094	-1.180 to 0.3611	No	ns	0.4781
		MK_LVNC vs. SAL_LVNC	-1.604	-2.374 to -0.8330	Yes	****	<0.0001
Statistical significance was defined as follows: ns (not significant, p ≥ 0.05); p < 0.05 (*), p < 0.01 (**), p < 0.001 (***), and p < 0.0001 (****).

## Sheet: Figure 7
Figure	Measure	Analysis	ANOVA table	SS (Type III)	DF	MS	F (DFn, DFd)	P value
7A(ii)	PSD Length(nm)	two-way ANOVA	Interaction	264338	1	264338	F (1, 293) = 12.98	P<.001
			Row Factor	122578	1	122578	F (1, 293) = 6.018	P=.015
			Column Factor	135713	1	135713	F (1, 293) = 6.663	P=.010
			Residual	5967769	293	20368
		Tukey's multiple comparisons test	Predicted (LS) mean diff.	95.00% CI of diff.	Below threshold?	Summary	Adjusted P Value
		Saline:LV-NC vs. Saline:LV-shTHUMPD3-AS1	17.09	-48.13 to 82.30	No	ns	0.906
		Saline:LV-NC vs. MK:LV-NC	101.3	40.03 to 162.6	Yes	***	<.001
		Saline:LV-NC vs. MK:LV-shTHUMPD3-AS1	-2.143	-64.20 to 59.92	No	ns	>.999
		Saline:LV-shTHUMPD3-AS1 vs. MK:LV-NC	84.23	24.04 to 144.4	Yes	**	0.002
		Saline:LV-shTHUMPD3-AS1 vs. MK:LV-shTHUMPD3-AS1	-19.23	-80.21 to 41.75	No	ns	0.847
		MK:LV-NC vs. MK:LV-shTHUMPD3-AS1	-103.5	-160.2 to -46.70	Yes	***	<.001
7A(iii)	PSD Thickness(nm)	two-way ANOVA	ANOVA table	SS (Type III)	DF	MS	F (DFn, DFd)	P value
			Interaction	46.63	1	46.63	F (1, 290) = 0.1333	P=.715
			Row Factor	9466	1	9466	F (1, 290) = 27.06	P<.001
			Column Factor	1.812	1	1.812	F (1, 290) = 0.005182	P=.943
			Residual	101430	290	349.8
		Tukey's multiple comparisons test	Predicted (LS) mean diff.	95.00% CI of diff.	Below threshold?	Summary	Adjusted P Value
		Saline:LV-NC vs. Saline:LV-shTHUMPD3-AS1	-0.6467	-9.267 to 7.973	No	ns	0.997
		Saline:LV-NC vs. MK-801:LV-NC	10.67	2.562 to 18.78	Yes	**	0.004
		Saline:LV-NC vs. MK-801:LV-shTHUMPD3-AS1	11.64	3.404 to 19.87	Yes	**	0.002
		Saline:LV-shTHUMPD3-AS1 vs. MK-801:LV-NC	11.32	3.430 to 19.21	Yes	**	0.001
		Saline:LV-shTHUMPD3-AS1 vs. MK-801:LV-shTHUMPD3-AS1	12.28	4.269 to 20.30	Yes	***	<.001
		MK-801:LV-NC vs. MK-801:LV-shTHUMPD3-AS1	0.9643	-6.497 to 8.426	No	ns	0.987
7A(iv)	Cleft width(nm)	two-way ANOVA	ANOVA table	SS (Type III)	DF	MS	F (DFn, DFd)	P value
			Interaction	444.7	1	444.7	F (1, 179) = 16.95	P<.001
			Row Factor	674.8	1	674.8	F (1, 179) = 25.73	P<.001
			Column Factor	72.39	1	72.39	F (1, 179) = 2.760	P=.098
			Residual	4695	179	26.23
		Tukey's multiple comparisons test	Predicted (LS) mean diff.	95.00% CI of diff.	Below threshold?	Summary	Adjusted P Value
		Saline:LV-NC vs. Saline:LV-shTHUMPD3-AS1	4.393	1.563 to 7.223	Yes	***	<.001
		Saline:LV-NC vs. MK-801:LV-NC	6.986	4.316 to 9.656	Yes	***	<.001
		Saline:LV-NC vs. MK-801:LV-shTHUMPD3-AS1	5.119	2.360 to 7.877	Yes	***	<.001
		Saline:LV-shTHUMPD3-AS1 vs. MK-801:LV-NC	2.593	-0.2244 to 5.410	No	ns	0.083
		Saline:LV-shTHUMPD3-AS1 vs. MK-801:LV-shTHUMPD3-AS1	0.7257	-2.176 to 3.627	No	ns	0.916
		MK-801:LV-NC vs. MK-801:LV-shTHUMPD3-AS1	-1.867	-4.612 to 0.8781	No	ns	0.294
7B(iii)	Number of mushroom spines per 10µm dendrite	two-way ANOVA	ANOVA table	SS	DF	MS	F (DFn, DFd)	P value
			Interaction	312.2	1	312.2	F (1, 36) = 9.851	P=0.0034
			Row Factor	45.67	1	45.67	F (1, 36) = 1.441	P=0.2378
			Column Factor	2118	1	2118	F (1, 36) = 66.83	P<0.0001
			Residual	1141	36	31.69
		Tukey's multiple comparisons test	Mean Diff.	95.00% CI of diff.	Below threshold?	Summary	Adjusted P Value
		Saline:LV-NC vs. Saline:LV-shlnc	-8.965	-15.74 to -2.185	Yes	**	0.0056
		Saline:LV-NC vs. MK-801:LV-NC	7.724	0.9442 to 14.50	Yes	*	0.0203
		Saline:LV-NC vs. MK-801:LV-shlnc	-12.41	-19.19 to -5.635	Yes	***	0.0001
		Saline:LV-shlnc vs. MK-801:LV-NC	16.69	9.909 to 23.47	Yes	****	<0.0001
		Saline:LV-shlnc vs. MK-801:LV-shlnc	-3.45	-10.23 to 3.330	No	ns	0.5255
		MK-801:LV-NC vs. MK-801:LV-shlnc	-20.14	-26.92 to -13.36	Yes	****	<0.0001
7B(iv)	Number of thin spines per 10µm dendrite	two-way ANOVA	ANOVA table	SS	DF	MS	F (DFn, DFd)	P value
			Interaction	500	1	500	F (1, 36) = 7.965	P=0.0077
			Row Factor	1606	1	1606	F (1, 36) = 25.58	P<0.0001
			Column Factor	2239	1	2239	F (1, 36) = 35.66	P<0.0001
			Residual	2260	36	62.78
		Tukey's multiple comparisons test	Mean Diff.	95.00% CI of diff.	Below threshold?	Summary	Adjusted P Value
		Saline:LV-NC vs. Saline:LV-shlnc	7.892	-1.652 to 17.44	No	ns	0.1352
		Saline:LV-NC vs. MK-801:LV-NC	-19.74	-29.29 to -10.20	Yes	****	<0.0001
		Saline:LV-NC vs. MK-801:LV-shlnc	2.292	-7.252 to 11.84	No	ns	0.916
		Saline:LV-shlnc vs. MK-801:LV-NC	-27.63	-37.18 to -18.09	Yes	****	<0.0001
		Saline:LV-shlnc vs. MK-801:LV-shlnc	-5.6	-15.14 to 3.943	No	ns	0.4023
		MK-801:LV-NC vs. MK-801:LV-shlnc	22.03	12.49 to 31.58	Yes	****	<0.0001
7B(v)	Number of stubby spines per 10µm dendrite	two-way ANOVA	ANOVA table	SS	DF	MS	F (DFn, DFd)	P value
			Interaction	3.541	1	3.541	F (1, 36) = 0.09917	P=0.7546
			Row Factor	816.1	1	816.1	F (1, 36) = 22.86	P<0.0001
			Column Factor	0.5445	1	0.5445	F (1, 36) = 0.01525	P=0.9024
			Residual	1285	36	35.71
		Tukey's multiple comparisons test	Mean Diff.	95.00% CI of diff.	Below threshold?	Summary	Adjusted P Value
		Saline:LV-NC vs. Saline:LV-shlnc	0.8284	-6.369 to 8.025	No	ns	0.9895
		Saline:LV-NC vs. MK-801:LV-NC	9.629	2.432 to 16.83	Yes	**	0.005
		Saline:LV-NC vs. MK-801:LV-shlnc	9.267	2.070 to 16.46	Yes	**	0.0072
		Saline:LV-shlnc vs. MK-801:LV-NC	8.8	1.603 to 16.00	Yes	*	0.0114
		Saline:LV-shlnc vs. MK-801:LV-shlnc	8.439	1.242 to 15.64	Yes	*	0.0162
		MK-801:LV-NC vs. MK-801:LV-shlnc	-0.3617	-7.559 to 6.835	No	ns	0.9991
7B(vi)	Number of branched spines per 10µm dendrite	two-way ANOVA	ANOVA table	SS	DF	MS	F (DFn, DFd)	P value
			Interaction	32.86	1	32.86	F (1, 36) = 3.526	P=0.0685
			Row Factor	58.74	1	58.74	F (1, 36) = 6.304	P=0.0167
			Column Factor	24.58	1	24.58	F (1, 36) = 2.638	P=0.1131
			Residual	335.4	36	9.318
		Tukey's multiple comparisons test	Mean Diff.	95.00% CI of diff.	Below threshold?	Summary	Adjusted P Value
		Saline:LV-NC vs. Saline:LV-shlnc	0.2449	-3.432 to 3.921	No	ns	0.9979
		Saline:LV-NC vs. MK-801:LV-NC	4.236	0.5596 to 7.913	Yes	*	0.0186
		Saline:LV-NC vs. MK-801:LV-shlnc	0.8559	-2.821 to 4.532	No	ns	0.9227
		Saline:LV-shlnc vs. MK-801:LV-NC	3.991	0.3147 to 7.668	Yes	*	0.029
		Saline:LV-shlnc vs. MK-801:LV-shlnc	0.611	-3.066 to 4.288	No	ns	0.9697
		MK-801:LV-NC vs. MK-801:LV-shlnc	-3.38	-7.057 to 0.2963	No	ns	0.081
7C(i)	THUMPD3-AS1 relative expression in mice vHip	two-way ANOVA	ANOVA table	SS	DF	MS	F (DFn, DFd)	P value
			Interaction	0.0479	1	0.0479	F (1, 20) = 0.8338	P=0.3720
			Row Factor	0.5558	1	0.5558	F (1, 20) = 9.675	P=0.0055
			Column Factor	2.668	1	2.668	F (1, 20) = 46.45	P<0.0001
			Residual	1.149	20	0.05745
		Tukey's multiple comparisons test	Mean Diff.	95.00% CI of diff.	Below threshold?	Summary	Adjusted P Value
		Saline:LV-NC vs. Saline:LV-shlnc	0.5775	0.1902 to 0.9649	Yes	**	0.0024
		Saline:LV-NC vs. MK-801:LV-NC	-0.3937	-0.7810 to -0.006393	Yes	*	0.0455
		Saline:LV-NC vs. MK-801:LV-shlnc	0.3625	-0.02481 to 0.7498	No	ns	0.0717
		Saline:LV-shlnc vs. MK-801:LV-NC	-0.9713	-1.359 to -0.5839	Yes	****	<0.0001
		Saline:LV-shlnc vs. MK-801:LV-shlnc	-0.215	-0.6023 to 0.1723	No	ns	0.426
		MK-801:LV-NC vs. MK-801:LV-shlnc	0.7562	0.3689 to 1.144	Yes	***	0.0001
7C(ii)	miR-485-5p relative expression in mice vHip	two-way ANOVA	ANOVA table	SS (Type III)	DF	MS	F (DFn, DFd)	P value
			Interaction	0.1747	1	0.1747	F (1, 18) = 1.579	P=0.2250
			Row Factor	0.8847	1	0.8847	F (1, 18) = 7.997	P=0.0111
			Column Factor	0.7899	1	0.7899	F (1, 18) = 7.140	P=0.0155
			Residual	1.991	18	0.1106
		Tukey's multiple comparisons test	Predicted (LS) mean diff.	95.00% CI of diff.	Below threshold?	Summary	Adjusted P Value
		Saline:LV-NC vs. Saline:LV-shTHUMPD3-AS1	-0.2016	-0.7708 to 0.3677	No	ns	0.7508
		Saline:LV-NC vs. MK-801:LV-NC	0.5817	0.03895 to 1.124	Yes	*	0.0332
		Saline:LV-NC vs. MK-801:LV-shTHUMPD3-AS1	0.0222	-0.5470 to 0.5914	No	ns	0.9995
		Saline:LV-shTHUMPD3-AS1 vs. MK-801:LV-NC	0.7833	0.2140 to 1.353	Yes	**	0.0054
		Saline:LV-shTHUMPD3-AS1 vs. MK-801:LV-shTHUMPD3-AS1	0.2238	-0.3708 to 0.8183	No	ns	0.7151
		MK-801:LV-NC vs. MK-801:LV-shTHUMPD3-AS1	-0.5595	-1.129 to 0.009742	No	ns	0.055
7C(iii)	ARHGAP8 mRNA relative expression in mice vHip	two-way ANOVA	ANOVA table	SS	DF	MS	F (DFn, DFd)	P value
			Interaction	1.678	1	1.678	F (1, 16) = 7.535	P=0.0144
			Row Factor	1.777	1	1.777	F (1, 16) = 7.982	P=0.0122
			Column Factor	2.554	1	2.554	F (1, 16) = 11.47	P=0.0038
			Residual	3.562	16	0.2226
		Tukey's multiple comparisons test	Mean Diff.	95.00% CI of diff.	Below threshold?	Summary	Adjusted P Value
		Saline:LV-NC vs. Saline:LV-shTHUMPD3-AS1	0.1354	-0.7183 to 0.9892	No	ns	0.9679
		Saline:LV-NC vs. MK-801:LV-NC	-1.175	-2.029 to -0.3216	Yes	**	0.0058
		Saline:LV-NC vs. MK-801:LV-shTHUMPD3-AS1	0.1185	-0.7353 to 0.9723	No	ns	0.978
		Saline:LV-shTHUMPD3-AS1 vs. MK-801:LV-NC	-1.311	-2.165 to -0.4571	Yes	**	0.0023
		Saline:LV-shTHUMPD3-AS1 vs. MK-801:LV-shTHUMPD3-AS1	-0.01692	-0.8707 to 0.8369	No	ns	>0.9999
		MK-801:LV-NC vs. MK-801:LV-shTHUMPD3-AS1	1.294	0.4401 to 2.148	Yes	**	0.0026
7D(ii)	ARHGAP8 protein expression in mice vHip	two-way ANOVA	ANOVA table	SS (Type III)	DF	MS	F (DFn, DFd)	P value
			Interaction	1.456	1	1.456	F (1, 18) = 8.689	P=0.0086
			Row Factor	0.3642	1	0.3642	F (1, 18) = 2.173	P=0.1578
			Column Factor	0.5076	1	0.5076	F (1, 18) = 3.028	P=0.0989
			Residual	3.017	18	0.1676
		Šídák's multiple comparisons test	Predicted (LS) mean diff.	95.00% CI of diff.	Below threshold?	Summary	Adjusted P Value
		Saline:LV-NC vs. Saline:LV-shlnc	-0.2117	-0.9437 to 0.5204	No	ns	0.9554
		Saline:LV-NC vs. MK-801:LV-NC	-0.7751	-1.540 to -0.01049	Yes	*	0.0459
		Saline:LV-NC vs. MK-801:LV-shlnc	0.04668	-0.6854 to 0.7787	No	ns	>0.9999
		Saline:LV-shlnc vs. MK-801:LV-NC	-0.5635	-1.296 to 0.1686	No	ns	0.1951
		Saline:LV-shlnc vs. MK-801:LV-shlnc	0.2583	-0.4397 to 0.9563	No	ns	0.8707
		MK-801:LV-NC vs. MK-801:LV-shlnc	0.8218	0.08972 to 1.554	Yes	*	0.0229
7D(iii)	p-ROCK2 protein expression in mice vHip	two-way ANOVA	ANOVA table	SS	DF	MS	F (DFn, DFd)	P value
			Interaction	0.1453	1	0.1453	F (1, 20) = 8.095	P=0.0100
			Row Factor	0.3631	1	0.3631	F (1, 20) = 20.23	P=0.0002
			Column Factor	0.2608	1	0.2608	F (1, 20) = 14.53	P=0.0011
			Residual	0.3591	20	0.01795
		Šídák's multiple comparisons test	Mean Diff.	95.00% CI of diff.	Below threshold?	Summary	Adjusted P Value
		Saline:LV-NC vs. Saline:LV-shlnc	0.05286	-0.1728 to 0.2786	No	ns	0.9848
		Saline:LV-NC vs. MK-801:LV-NC	-0.4016	-0.6273 to -0.1759	Yes	***	0.0003
		Saline:LV-NC vs. MK-801:LV-shlnc	-0.03751	-0.2632 to 0.1882	No	ns	0.9976
		Saline:LV-shlnc vs. MK-801:LV-NC	-0.4545	-0.6802 to -0.2288	Yes	****	<0.0001
		Saline:LV-shlnc vs. MK-801:LV-shlnc	-0.09037	-0.3161 to 0.1353	No	ns	0.831
		MK-801:LV-NC vs. MK-801:LV-shlnc	0.3641	0.1384 to 0.5898	Yes	***	0.0008
7D(iv)	ROCK2 protein expression in mice vHip	two-way ANOVA	ANOVA table	SS (Type III)	DF	MS	F (DFn, DFd)	P value
			Interaction	0.02803	1	0.02803	F (1, 19) = 1.598	P=0.2215
			Row Factor	0.0594	1	0.0594	F (1, 19) = 3.386	P=0.0814
			Column Factor	0.0005872	1	0.0005872	F (1, 19) = 0.03347	P=0.8568
			Residual	0.3333	19	0.01754
		Tukey's multiple comparisons test	Predicted (LS) mean diff.	95.00% CI of diff.	Below threshold?	Summary	Adjusted P Value
		Saline:LV-NC vs. Saline:LV-shlnc	-0.08017	-0.3057 to 0.1453	No	ns	0.7514
		Saline:LV-NC vs. MK-801:LV-NC	0.03192	-0.1831 to 0.2469	No	ns	0.9748
		Saline:LV-NC vs. MK-801:LV-shlnc	0.09182	-0.1232 to 0.3068	No	ns	0.6338
		Saline:LV-shlnc vs. MK-801:LV-NC	0.1121	-0.1134 to 0.3376	No	ns	0.5159
		Saline:LV-shlnc vs. MK-801:LV-shlnc	0.172	-0.05352 to 0.3975	No	ns	0.1751
		MK-801:LV-NC vs. MK-801:LV-shlnc	0.05989	-0.1551 to 0.2749	No	ns	0.8611
7D(v)	PSD95 protein expression in mice vHip	two-way ANOVA	ANOVA table	SS (Type III)	DF	MS	F (DFn, DFd)	P value
			Interaction	0.08788	1	0.08788	F (1, 19) = 2.459	P=0.1334
			Row Factor	0.1917	1	0.1917	F (1, 19) = 5.365	P=0.0319
			Column Factor	0.1176	1	0.1176	F (1, 19) = 3.291	P=0.0855
			Residual	0.679	19	0.03574
		Tukey's multiple comparisons test	Predicted (LS) mean diff.	95.00% CI of diff.	Below threshold?	Summary	Adjusted P Value
		Saline:LV-NC vs. Saline:LV-shlnc	-0.01944	-0.3263 to 0.2875	No	ns	0.9979
		Saline:LV-NC vs. MK-801:LV-NC	0.3072	0.0002927 to 0.6141	Yes	*	0.0497
		Saline:LV-NC vs. MK-801:LV-shlnc	0.03972	-0.2822 to 0.3616	No	ns	0.9852
		Saline:LV-shlnc vs. MK-801:LV-NC	0.3266	0.01973 to 0.6335	Yes	*	0.0346
		Saline:LV-shlnc vs. MK-801:LV-shlnc	0.05917	-0.2627 to 0.3810	No	ns	0.954
		MK-801:LV-NC vs. MK-801:LV-shlnc	-0.2675	-0.5893 to 0.05441	No	ns	0.1248
7D(vi)	SYN protein expression in mice vHip	two-way ANOVA	ANOVA table	SS (Type III)	DF	MS	F (DFn, DFd)	P value
			Interaction	0.0006707	1	0.0006707	F (1, 19) = 0.01039	P=0.9199
			Row Factor	3.807	1	3.807	F (1, 19) = 58.95	P<0.0001
			Column Factor	0.2605	1	0.2605	F (1, 19) = 4.035	P=0.0590
			Residual	1.227	19	0.06457
		Tukey's multiple comparisons test	Predicted (LS) mean diff.	95.00% CI of diff.	Below threshold?	Summary	Adjusted P Value
		Saline:LV-NC vs. Saline:LV-shlnc	-0.2244	-0.6369 to 0.1882	No	ns	0.4405
		Saline:LV-NC vs. MK-801:LV-NC	0.8054	0.3727 to 1.238	Yes	***	0.0003
		Saline:LV-NC vs. MK-801:LV-shlnc	0.6027	0.1901 to 1.015	Yes	**	0.0031
		Saline:LV-shlnc vs. MK-801:LV-NC	1.03	0.5971 to 1.462	Yes	****	<0.0001
		Saline:LV-shlnc vs. MK-801:LV-shlnc	0.827	0.4145 to 1.240	Yes	***	0.0001
		MK-801:LV-NC vs. MK-801:LV-shlnc	-0.2027	-0.6354 to 0.2300	No	ns	0.5636
7D(vii)	NMDAR2B protein expression in mice vHip	two-way ANOVA	ANOVA table	SS (Type III)	DF	MS	F (DFn, DFd)	P value
			Interaction	0.08071	1	0.08071	F (1, 19) = 6.060	P=0.0236
			Row Factor	0.09095	1	0.09095	F (1, 19) = 6.829	P=0.0171
			Column Factor	0.0504	1	0.0504	F (1, 19) = 3.784	P=0.0667
			Residual	0.2531	19	0.01332
		Tukey's multiple comparisons test	Predicted (LS) mean diff.	95.00% CI of diff.	Below threshold?	Summary	Adjusted P Value
		Saline:LV-NC vs. Saline:LV-shlnc	0.02493	-0.1624 to 0.2123	No	ns	0.9816
		Saline:LV-NC vs. MK-801:LV-NC	0.245	0.05765 to 0.4324	Yes	**	0.008
		Saline:LV-NC vs. MK-801:LV-shlnc	0.03224	-0.1643 to 0.2287	No	ns	0.9665
		Saline:LV-shlnc vs. MK-801:LV-NC	0.2201	0.03272 to 0.4074	Yes	*	0.018
		Saline:LV-shlnc vs. MK-801:LV-shlnc	0.007313	-0.1892 to 0.2038	No	ns	0.9996
		MK-801:LV-NC vs. MK-801:LV-shlnc	-0.2128	-0.4093 to -0.01627	Yes	*	0.031
Statistical significance was defined as follows: ns (not significant, p ≥ 0.05); p < 0.05 (*), p < 0.01 (**), p < 0.001 (***), and p < 0.0001 (****).

## Sheet: Figure 8
Figure	Measure	Analysis	ANOVA table	SS (Type III)	DF	MS	F (DFn, DFd)	P value
7A(ii)	ARHGAP8 protein expression in mice vHip	one-way ANOVA	Treatment (between columns)	10.95	2	5.476	F (2, 14) = 4.419	P=0.0325
			Residual (within columns)	17.35	14	1.239
			Total	28.3	16
		Tukey's multiple comparisons test	Mean Diff.	95.00% CI of diff.	Below threshold?	Summary	Adjusted P Value
		LV-NC vs. LV-shlnc	1.922	0.1582 to 3.687	Yes	*	0.0322
		LV-NC vs. LV-shlnc+mir-antagonist	0.5746	-1.190 to 2.339	No	ns	0.6777
		LV-shlnc vs. LV-shlnc+mir-antagonist	-1.348	-3.030 to 0.3343	No	ns	0.1264
7A(iii)	p-ROCK2 protein expression in mice vHip	one-way ANOVA	ANOVA table	SS	DF	MS	F (DFn, DFd)	P value
			Treatment (between columns)	0.7699	2	0.385	F (2, 14) = 12.28	P=0.0008
			Residual (within columns)	0.4388	14	0.03134
			Total	1.209	16
		Tukey's multiple comparisons test	Mean Diff.	95.00% CI of diff.	Below threshold?	Summary	Adjusted P Value
		LV-NC vs. LV-shlnc	0.2552	-0.02534 to 0.5358	No	ns	0.0769
		LV-NC vs. LV-shlnc+mir-antagonist	-0.2746	-0.5421 to -0.007061	Yes	*	0.044
		LV-shlnc vs. LV-shlnc+mir-antagonist	-0.5298	-0.8104 to -0.2492	Yes	***	0.0006
7A(iv)	ROCK2 protein expression in mice vHip	one-way ANOVA	ANOVA table	SS	DF	MS	F (DFn, DFd)	P value
			Treatment (between columns)	0.5694	2	0.2847	F (2, 15) = 2.192	P=0.1461
			Residual (within columns)	1.948	15	0.1299
			Total	2.517	17
		Tukey's multiple comparisons test	Mean Diff.	95.00% CI of diff.	Below threshold?	Summary	Adjusted P Value
		LV-NC vs. LV-shlnc	-0.3963	-0.9367 to 0.1441	No	ns	0.1715
		LV-NC vs. LV-shlnc+mir-antagonist	-0.3548	-0.8952 to 0.1856	No	ns	0.2355
		LV-shlnc vs. LV-shlnc+mir-antagonist	0.04151	-0.4989 to 0.5819	No	ns	0.9783
7A(v)	PSD95 protein expression in mice vHip	one-way ANOVA	ANOVA table	SS	DF	MS	F (DFn, DFd)	P value
			Treatment (between columns)	2.77	2	1.385	F (2, 15) = 15.60	P=0.0002
			Residual (within columns)	1.332	15	0.08878
			Total	4.102	17
		Tukey's multiple comparisons test	Mean Diff.	95.00% CI of diff.	Below threshold?	Summary	Adjusted P Value
		LV-NC vs. LV-shlnc	-0.915	-1.362 to -0.4682	Yes	***	0.0002
		LV-NC vs. LV-shlnc+mir-antagonist	-0.2031	-0.6499 to 0.2437	No	ns	0.4821
		LV-shlnc vs. LV-shlnc+mir-antagonist	0.7119	0.2651 to 1.159	Yes	**	0.0024
7A(vi)	SYN protein expression in mice vHip	one-way ANOVA	ANOVA table	SS	DF	MS	F (DFn, DFd)	P value
			Treatment (between columns)	0.9738	2	0.4869	F (2, 15) = 3.852	P=0.0447
			Residual (within columns)	1.896	15	0.1264
			Total	2.87	17
		Tukey's multiple comparisons test	Mean Diff.	95.00% CI of diff.	Below threshold?	Summary	Adjusted P Value
		LV-NC vs. LV-shlnc	-0.539	-1.072 to -0.005875	Yes	*	0.0474
		LV-NC vs. LV-shlnc+mir-antagonist	-0.1097	-0.6429 to 0.4234	No	ns	0.8557
		LV-shlnc vs. LV-shlnc+mir-antagonist	0.4293	-0.1039 to 0.9625	No	ns	0.1253
7A(vii)	NMDAR2B protein expression in mice vHip	one-way ANOVA	ANOVA table	SS	DF	MS	F (DFn, DFd)	P value
			Treatment (between columns)	0.9247	2	0.4623	F (2, 15) = 8.062	P=0.0042
			Residual (within columns)	0.8601	15	0.05734
			Total	1.785	17
		Tukey's multiple comparisons test	Mean Diff.	95.00% CI of diff.	Below threshold?	Summary	Adjusted P Value
		LV-NC vs. LV-shlnc	-0.4799	-0.8390 to -0.1208	Yes	**	0.009
		LV-NC vs. LV-shlnc+mir-antagonist	0.001745	-0.3574 to 0.3609	No	ns	>0.9999
		LV-shlnc vs. LV-shlnc+mir-antagonist	0.4817	0.1226 to 0.8408	Yes	**	0.0088
8C(i)	ARHGAP8+ cells/mm2 in mice vHip	one-way ANOVA	ANOVA table	SS	DF	MS	F (DFn, DFd)	P value
			Treatment (between columns)	0.7961	4	0.199	F (4, 40) = 38.36	P<0.0001
			Residual (within columns)	0.2075	40	0.005188
			Total	1.004	44
		Tukey's multiple comparisons test	Mean Diff.	95.00% CI of diff.	Below threshold?	Summary	Adjusted P Value
		Saline+LV-NC vs. Saline+LV-shlnc	0.01471	-0.08227 to 0.1117	No	ns	0.9924
		Saline+LV-NC vs. MK-801+LV-NC	-0.3006	-0.3976 to -0.2036	Yes	****	<0.0001
		Saline+LV-NC vs. MK-801+LV-shlnc	-0.03202	-0.1290 to 0.06496	No	ns	0.8783
		Saline+LV-NC vs. MK-801+LV-shlnc+miR-485-5p_antag	-0.2458	-0.3428 to -0.1488	Yes	****	<0.0001
		Saline+LV-shlnc vs. MK-801+LV-NC	-0.3153	-0.4123 to -0.2183	Yes	****	<0.0001
		Saline+LV-shlnc vs. MK-801+LV-shlnc	-0.04673	-0.1437 to 0.05025	No	ns	0.646
		Saline+LV-shlnc vs. MK-801+LV-shlnc+miR-485-5p_antag	-0.2605	-0.3575 to -0.1635	Yes	****	<0.0001
		MK-801+LV-NC vs. MK-801+LV-shlnc	0.2686	0.1716 to 0.3655	Yes	****	<0.0001
		MK-801+LV-NC vs. MK-801+LV-shlnc+miR-485-5p_antag	0.05481	-0.04217 to 0.1518	No	ns	0.4974
		MK-801+LV-shlnc vs. MK-801+LV-shlnc+miR-485-5p_antag	-0.2138	-0.3107 to -0.1168	Yes	****	<0.0001
8C(ii)	Mean fluorescence intensity of ARHGAP8(a.u.)	one-way ANOVA	ANOVA table	SS	DF	MS	F (DFn, DFd)	P value
			Treatment (between columns)	907.4	4	226.9	F (4, 40) = 27.49	P<0.0001
			Residual (within columns)	330.2	40	8.254
			Total	1238	44
		Tukey's multiple comparisons test	Mean Diff.	95.00% CI of diff.	Below threshold?	Summary	Adjusted P Value
		Saline+LV-NC vs. Saline+LV-shlnc	-1.748	-5.616 to 2.120	No	ns	0.6985
		Saline+LV-NC vs. MK-801+LV-NC	-9.439	-13.31 to -5.571	Yes	****	<0.0001
		Saline+LV-NC vs. MK-801+LV-shlnc	-0.3915	-4.260 to 3.477	No	ns	0.9984
		Saline+LV-NC vs. MK-801+LV-shlnc+miR-485-5p_antag	-10.14	-14.01 to -6.276	Yes	****	<0.0001
		Saline+LV-shlnc vs. MK-801+LV-NC	-7.691	-11.56 to -3.823	Yes	****	<0.0001
		Saline+LV-shlnc vs. MK-801+LV-shlnc	1.356	-2.512 to 5.224	No	ns	0.8532
		Saline+LV-shlnc vs. MK-801+LV-shlnc+miR-485-5p_antag	-8.396	-12.26 to -4.528	Yes	****	<0.0001
		MK-801+LV-NC vs. MK-801+LV-shlnc	9.047	5.179 to 12.92	Yes	****	<0.0001
		MK-801+LV-NC vs. MK-801+LV-shlnc+miR-485-5p_antag	-0.7048	-4.573 to 3.163	No	ns	0.9848
		MK-801+LV-shlnc vs. MK-801+LV-shlnc+miR-485-5p_antag	-9.752	-13.62 to -5.884	Yes	****	<0.0001
Statistical significance was defined as follows: ns (not significant, p ≥ 0.05); p < 0.05 (*), p < 0.01 (**), p < 0.001 (***), and p < 0.0001 (****).

## Sheet: Figure S5
Figure	Measure		Analysis	Median of Saline	Median of MK-801	P value	Significance
S5A	Relative RNA expression in mice vHip	lncRNA THUMPD3-AS1	Mann-Whitney test	1.082, n=6	2.142, n=6	0.0087	**
		miRNA miR-485-5p	Mann-Whitney test	1.272, n=6	0.4893, n=6	0.0087	**
		mRNA ARHGAP8	Mann-Whitney test	1.068, n=6	1.756, n=6	0.0411	*
S5B	Relative RNA expression in mice dHip	lncRNA THUMPD3-AS1	Mann-Whitney test	0.8710, n=6	0.8685, n=6	0.9372	ns
		miRNA miR-485-5p	Mann-Whitney test	1.029, n=6	0.8386, n=6	0.026	*
		mRNA ARHGAP8	Mann-Whitney test	0.7970, n=6	1.290, n=6	0.0152	*
Figure	Measure	Analysis	t ratio	df	Mean of Saline	Mean of MK-801	P value	Significance
S5D	Relative protein expression in mice vHip	Multiple t tests	2.856	10	1.15	2.037	0.0171	*
	Relative protein expression in mice dHip	Multiple t tests	1.463	10	1.08	1.343	0.1741	ns
	Statistical significance was defined as follows: ns (not significant, p ≥ 0.05); p < 0.05 (*), p < 0.01 (**), p < 0.001 (***), and p < 0.0001 (****).

## Sheet: Figure S6
Figure	Measure	Analysis	Median of Saline	Median of MK-801	P value	Significance
S6D	c-Fos+ cells/mm2 in vCA1	Mann-Whitney test	56.75, n=10	15.84, n=10	< 0.0001	****
S6E	c-Fos+ cells/mm2 in vCA3	Mann-Whitney test	52.79, n=9	23.76, n=9	0.0037	**
S6F	c-Fos+ cells/mm2 in vDG	Mann-Whitney test	26.40, n=9	26.40, n=9	0.2949	ns
Statistical significance was defined as follows: ns (not significant, p ≥ 0.05); p < 0.05 (*), p < 0.01 (**), p < 0.001 (***), and p < 0.0001 (****).

## Sheet: Figure S7
Figure	Measure	Analysis	Median of Saline	Median of MK-801	P value	Significance
S7D	c-Fos+ cells/mm2 in dCA1	Mann-Whitney test	34.32, n=9	7.919, n=9	0.0008	***
S7E	c-Fos+ cells/mm2 in dCA3	Mann-Whitney test	36.96, n=9	23.76, n=9	0.0255	*
S7F	c-Fos+ cells/mm2 in dDG	Mann-Whitney test	31.68, n=9	23.76, n=9	0.2202	ns
Statistical significance was defined as follows: ns (not significant, p ≥ 0.05); p < 0.05 (*), p < 0.01 (**), p < 0.001 (***), and p < 0.0001 (****).

[truncated: 1 more sheets: Figure S8]
