# Supplementary material for: LncRNA THUMPD3‐AS1 Regulates Behavioral and Synaptic Structural Abnormalities in Schizophrenia via miR‐485‐5p and ARHGAP8
Source: Adv Sci (Weinh). 2025 Oct 30;13(3):e08867. doi: 10.1002/advs.202508867 (PMC12806223; doi:10.1002/advs.202508867)
Supplement: Supplementary file 4 — Supporting Information [file ADVS-13-e08867-s002.xlsx]

## Sheet: Interpretation
Patients 1-6: Patient information for whole transcriptome sequencing.
Patients 1 to 6 provide detailed patient information for the SCZ cohort used in the whole transcriptome sequencing analysis. This includes PANSS (Positive and Negative Syndrome Scale) scores, which were used to assess the severity of symptoms in the SCZ patients.
Patients 7-18: Patient information for RT-qPCR validation.
Patients 7 to 18 summarize the patient information for the RT-qPCR. validation cohort, which was used to confirm the gene expression changes identified in the whole transcriptome sequencing analysis. These tables include the same PANSS scores for the patients, which were utilized to evaluate symptom severity and correlate with expression data. The RT-qPCR validation cohort represents a separate s…
	Total Score	Patient 1		Patient 2		Patient 3		Patient 4		Patient 5		Patient 6		Patient 7		Patient 8		Patient 9		Patient 10		Patient 11		Patient 12		Patient 13		Patient 14		Patient 15		Patient 16		Patient 17		Patient 18
(i) Positive symptoms	28	12	0.428571	6	0.214286	15	0.535714	15	0.535714	15	0.535714	13	0.464286	8	0.285714	4	0.142857	16	0.571429	19	0.678571	9	0.321429	13	0.464286	12	0.428571	16	0.571429	10	0.357143	6	0.214286	10	0.357143	7	0.25
(ii) Negative symptoms	42	30	0.714286	31	0.738095	22	0.52381	34	0.809524	20	0.47619	26	0.619048	25	0.595238	8	0.190476	23	0.547619	29	0.690476	18	0.428571	26	0.619048	9	0.214286	13	0.309524	18	0.428571	7	0.166667	13	0.309524	18	0.428571
(iii) Disorganization/Cognitive symptoms	28	13	0.464286	19	0.678571	14	0.5	12	0.428571	7	0.25	11	0.392857	11	0.392857	4	0.142857	14	0.5	18	0.642857	7	0.25	11	0.392857	5	0.178571	10	0.357143	10	0.357143	5	0.178571	6	0.214286	10	0.357143
(iv) Excitement/Hostility symptoms	28	17	0.607143	11	0.392857	11	0.392857	14	0.5	6	0.214286	13	0.464286	5	0.178571	4	0.142857	19	0.678571	12	0.428571	4	0.142857	13	0.464286	8	0.285714	16	0.571429	13	0.464286	4	0.142857	8	0.285714	11	0.392857
(v) Depression/Anxiety symptoms	21	5	0.238095	10	0.47619	12	0.571429	9	0.428571	13	0.619048	8	0.380952	5	0.238095	10	0.47619	5	0.238095	11	0.52381	5	0.238095	8	0.380952	3	0.142857	3	0.142857	3	0.142857	4	0.190476	7	0.333333	8	0.380952
Note: Mildly impaired (scores < 20%), moderately impaired (50% > scores >= 20%), and severely impaired (scores >= 50%)

## Sheet: 1. LI X.C. male
The Positive and Negative Syndrome Scale (PANSS)
LI X.C.，male，Age:20
1 = absent; 2 = very mild; 3 = mild; 4 = moderate; 5 = moderately severe; 6 = severe; 7 = extreme
Symptoms/Date	2022-09-24	2022-10-01	2022-10-08	2022-10-15	2022-10-17
Positive Scale, P1-P7
| P1 | Delusions	5	5	4	4	3
| P2 | Conceptual disorganization	6	6	5	5	4
| P3 | Hallucinatory behavior	1	1	1	1	1
| P4 | Excitement	1	1	1	1	1
| P5 | Grandiosity	1	1	1	1	1
| P6 | Suspiciousness/persecution	6	6	5	5	4
| P7 | Hostility	6	6	5	5	4
Positive score	26	26	22	22	18
Negative Scale, N1-N7
| N1 | Blunted affect	6	6	5	5	4
| N2 | Emotional withdrawal	6	6	5	5	4
| N3 | Poor rapport	6	6	5	5	4
| N4 | Passive/apathetic social withdrawal	6	6	5	5	4
| N5 | Difficulty in abstract thinking	5	5	4	4	3
| N6 | Lack of spontaneity and flow of conversation	5	5	4	4	3
| N7 | Stereotyped thinking	4	4	3	3	2
Negative score	38	38	31	31	24
General Psychopathology Scale, G1-G16
| G1 | Somatic concern	1	1	1	1	1
| G2 | Anxiety	3	3	2	1	1
| G3 | Guilt feelings	1	1	1	1	1
| G4 | Tension	1	1	1	1	1
| G5 | Mannerisms and posturing	1	1	1	1	1
| G6 | Depression	1	1	1	1	1
| G7 | Motor retardation	1	1	1	1	1
| G8 | Uncooperativeness	5	5	4	4	3
| G9 | Unusual thought content	5	5	4	4	3
| G10 | Disorientation	1	1	1	1	1
| G11 | Poor attention	1	1	1	1	1
| G12 | Lack of judgment and insight	5	5	4	4	3
| G13 | Disturbance of volition	5	5	4	3	2
| G14 | Poor impulse control	5	5	4	4	3
| G15 | Preoccupation	5	5	4	4	3
| G16 | Active social avoidance	5	5	4	4	3
General psychopathology score	46	46	38	36	29
Total score	110	110	91	89	71
PANSS total score calculation method: Positive score = sum of P1–P7 scores Negative score = sum of N1–N7 scores General psychopathology score = sum of G1–G16 scores Total score = sum of all 30 items Minimum score of 30 (no symptoms), maximum score of 210 (extremely severe)
	Score
(i) Positive symptoms	12
(ii) Negative symptoms	30
(iii) Disorganization/Cognitive symptoms	13
(iv) Excitement/Hostility symptoms	17
(v) Depression/Anxiety symptoms	5

## Sheet: 2. LI X.Y. female
The Positive and Negative Syndrome Scale (PANSS)
LI X.Y.，female，Age:18
1 = absent; 2 = very mild; 3 = mild; 4 = moderate; 5 = moderately severe; 6 = severe; 7 = extreme
Symptoms/Date	2022-03-28	2022-04-04	2022-04-11	2022-04-18	2022-04-25	2022-05-02	2022-05-08
Positive Scale, P1-P7
| P1 | Delusions	1	1	1	1	1	1	1
| P2 | Conceptual disorganization	3	3	3	3	2	2	1
| P3 | Hallucinatory behavior	1	1	1	1	1	1	1
| P4 | Excitement	1	1	1	1	1	1	1
| P5 | Grandiosity	2	2	2	2	1	1	1
| P6 | Suspiciousness/persecution	4	3	3	3	2	1	1
| P7 | Hostility	4	4	4	4	4	3	3
Positive score	16	15	15	15	12	10	9
Negative Scale, N1-N7
| N1 | Blunted affect	6	6	6	5	5	4	3
| N2 | Emotional withdrawal	5	5	5	4	4	4	3
| N3 | Poor rapport	3	3	2	2	1	1	1
| N4 | Passive/apathetic social withdrawal	6	6	6	5	4	4	2
| N5 | Difficulty in abstract thinking	6	6	6	5	5	4	4
| N6 | Lack of spontaneity and flow of conversation	6	6	6	6	5	5	5
| N7 | Stereotyped thinking	2	2	2	1	1	1	1
Negative score	34	34	33	28	25	23	19
General Psychopathology Scale, G1-G16
| G1 | Somatic concern	1	1	1	1	1	1
| G2 | Anxiety	2	2	2	1	1	1	1
| G3 | Guilt feelings	6	6	6	5	5	3	2
| G4 | Tension	4	4	4	3	3	2	1
| G5 | Mannerisms and posturing	2	2	2	2	1	1	1
| G6 | Depression	2	2	1	1	1	1	1
| G7 | Motor retardation	5	5	4	4	4	3	2
| G8 | Uncooperativeness	2	2	2	2	2	1	1
| G9 | Unusual thought content	2	2	2	2	2	2	2
| G10 | Disorientation	5	5	4	4	4	4	3
| G11 | Poor attention	5	5	5	5	4	4	4
| G12 | Lack of judgment and insight	5	5	5	5	4	4	3
| G13 | Disturbance of volition	5	5	5	5	4	3	3
| G14 | Poor impulse control	4	4	4	4	3	3	2
| G15 | Preoccupation	1	1	1	1	1	1	1
| G16 | Active social avoidance	5	5	5	5	4	4	4
General psychopathology score	56	56	53	50	44	38	31
Total score	106	105	101	93	81	71	59
PANSS total score calculation method: Positive score = sum of P1–P7 scores Negative score = sum of N1–N7 scores General psychopathology score = sum of G1–G16 scores Total score = sum of all 30 items Minimum score of 30 (no symptoms), maximum score of 210 (extremely severe)
	Score
(i) Positive symptoms	6
(ii) Negative symptoms	31
(iii) Disorganization/Cognitive symptoms	19
(iv) Excitement/Hostility symptoms	11
(v) Depression/Anxiety symptoms	10

## Sheet: 3. JIA K. male
The Positive and Negative Syndrome Scale (PANSS)
JIA K.，male，Age:22
1 = absent; 2 = very mild; 3 = mild; 4 = moderate; 5 = moderately severe; 6 = severe; 7 = extreme
Symptoms/Date	2022-02-24	2022-03-03	2022-03-10	2022-03-17	2022-04-01
Positive Scale, P1-P7
| P1 | Delusions	4	3	3	3	2
| P2 | Conceptual disorganization	4	3	3	3	2
| P3 | Hallucinatory behavior	5	5	4	4	2
| P4 | Excitement	3	2	2	1	1
| P5 | Grandiosity	3	2	2	2	2
| P6 | Suspiciousness/persecution	5	4	4	3	3
| P7 | Hostility	4	3	2	2	2
Positive score	28	22	20	18	14
Negative Scale, N1-N7
| N1 | Blunted affect	4	3	3	3	3
| N2 | Emotional withdrawal	3	3	3	3	2
| N3 | Poor rapport	3	2	2	2	1
| N4 | Passive/apathetic social withdrawal	4	4	3	3	3
| N5 | Difficulty in abstract thinking	4	3	3	3	2
| N6 | Lack of spontaneity and flow of conversation	4	4	4	4	4
| N7 | Stereotyped thinking	3	3	3	3	3
Negative score	25	22	21	21	18
General Psychopathology Scale, G1-G16
| G1 | Somatic concern	4	4	3	3	2
| G2 | Anxiety	4	4	4	4	4
| G3 | Guilt feelings	4	3	3	3	2
| G4 | Tension	3	3	2	3	2
| G5 | Mannerisms and posturing	3	3	3	3	2
| G6 | Depression	4	4	4	4	2
| G7 | Motor retardation	4	4	4	4	4
| G8 | Uncooperativeness	3	3	2	2	2
| G9 | Unusual thought content	3	2	2	2	1
| G10 | Disorientation	3	2	2	2	1
| G11 | Poor attention	3	3	2	2	1
| G12 | Lack of judgment and insight	3	3	3	3	2
| G13 | Disturbance of volition	2	2	2	2	2
| G14 | Poor impulse control	1	1	1	1	1
| G15 | Preoccupation	1	1	1	1	1
| G16 | Active social avoidance	4	3	3	3	2
General psychopathology score	49	45	41	42	31
Total score	102	89	82	81	63
PANSS total score calculation method: Positive score = sum of P1–P7 scores Negative score = sum of N1–N7 scores General psychopathology score = sum of G1–G16 scores Total score = sum of all 30 items Minimum score of 30 (no symptoms), maximum score of 210 (extremely severe)
	Score
(i) Positive symptoms	15
(ii) Negative symptoms	22
(iii) Disorganization/Cognitive symptoms	14
(iv) Excitement/Hostility symptoms	11
(v) Depression/Anxiety symptoms	12

## Sheet: 4. HE L. male
The Positive and Negative Syndrome Scale (PANSS)
HE L., male, Age:25
1 = absent; 2 = very mild; 3 = mild; 4 = moderate; 5 = moderately severe; 6 = severe; 7 = extreme
Symptoms/Date	2022-02-07	2022-02-14	2022-02-21
Positive Scale, P1-P7
| P1 | Delusions	3	3	2
| P2 | Conceptual disorganization	3	3	2
| P3 | Hallucinatory behavior	5	4	3
| P4 | Excitement	3	2	2
| P5 | Grandiosity	3	2	2
| P6 | Suspiciousness/persecution	3	2	2
| P7 | Hostility	3	2	2
Positive score	23	18	15
Negative Scale, N1-N7	6	4	3
| N1 | Blunted affect	6	4	3
| N2 | Emotional withdrawal	6	4	3
| N3 | Poor rapport	6	5	4
| N4 | Passive/apathetic social withdrawal	5	4	3
| N5 | Difficulty in abstract thinking	5	4	3
| N6 | Lack of spontaneity and flow of conversation	6	4	3
| N7 | Stereotyped thinking	5	4	3
Negative score	39	29	22
General Psychopathology Scale, G1-G16
| G1 | Somatic concern	4	3	2
| G2 | Anxiety	3	2	2
| G3 | Guilt feelings	3	2	2
| G4 | Tension	5	4	3
| G5 | Mannerisms and posturing	3	2	2
| G6 | Depression	3	2	2
| G7 | Motor retardation	5	4	3
| G8 | Uncooperativeness	6	5	4
| G9 | Unusual thought content	4	3	2
| G10 | Disorientation	2	2	2
| G11 | Poor attention	2	2	2
| G12 | Lack of judgment and insight	6	5	4
| G13 | Disturbance of volition	5	4	3
| G14 | Poor impulse control	2	2	2
| G15 | Preoccupation	2	2	2
| G16 | Active social avoidance	6	4	3
General psychopathology score	61	48	40
Total score	123	95	77
PANSS total score calculation method: Positive score = sum of P1–P7 scores Negative score = sum of N1–N7 scores General psychopathology score = sum of G1–G16 scores Total score = sum of all 30 items Minimum score of 30 (no symptoms), maximum score of 210 (extremely severe)
	Score
(i) Positive symptoms	15
(ii) Negative symptoms	34
(iii) Disorganization/Cognitive symptoms	12
(iv) Excitement/Hostility symptoms	14
(v) Depression/Anxiety symptoms	9

## Sheet: 5. DU Y. female
The Positive and Negative Syndrome Scale (PANSS)
DU Y.，female，Age:24
1 = absent; 2 = very mild; 3 = mild; 4 = moderate; 5 = moderately severe; 6 = severe; 7 = extreme
Symptoms/Date	2022-10-29	2022-11-05	2022-11-12
Positive Scale, P1-P7
| P1 | Delusions	6	5	4
| P2 | Conceptual disorganization	4	3	3
| P3 | Hallucinatory behavior	2	2	2
| P4 | Excitement	2	2	2
| P5 | Grandiosity	2	2	2
| P6 | Suspiciousness/persecution	5	4	3
| P7 | Hostility	2	2	1
Positive score	23	20	17
Negative Scale, N1-N7
| N1 | Blunted affect	2	2	2
| N2 | Emotional withdrawal	5	4	3
| N3 | Poor rapport	4	3	2
| N4 | Passive/apathetic social withdrawal	3	2	1
| N5 | Difficulty in abstract thinking	1	1	1
| N6 | Lack of spontaneity and flow of conversation	3	2	1
| N7 | Stereotyped thinking	4	3	2
Negative score	22	17	12
General Psychopathology Scale, G1-G16
| G1 | Somatic concern	4	3	2
| G2 | Anxiety	4	3	2
| G3 | Guilt feelings	5	4	3
| G4 | Tension	4	4	3
| G5 | Mannerisms and posturing	1	1	1
| G6 | Depression	4	3	2
| G7 | Motor retardation	3	2	2
| G8 | Uncooperativeness	1	1	1
| G9 | Unusual thought content	5	4	3
| G10 | Disorientation	1	1	1
| G11 | Poor attention	1	1	1
| G12 | Lack of judgment and insight	4	3	2
| G13 | Disturbance of volition	3	2	2
| G14 | Poor impulse control	1	1	1
| G15 | Preoccupation	4	3	2
| G16 | Active social avoidance	5	4	3
General psychopathology score	50	40	31
Total score	95	77	60
PANSS total score calculation method: Positive score = sum of P1–P7 scores Negative score = sum of N1–N7 scores General psychopathology score = sum of G1–G16 scores Total score = sum of all 30 items Minimum score of 30 (no symptoms), maximum score of 210 (extremely severe)
	Score
(i) Positive symptoms	15
(ii) Negative symptoms	20
(iii) Disorganization/Cognitive symptoms	7
(iv) Excitement/Hostility symptoms	6
(v) Depression/Anxiety symptoms	13

## Sheet: 6. CAO L.Y. male
The Positive and Negative Syndrome Scale (PANSS)
CAO L.Y. ，male，Age:17
1 = absent; 2 = very mild; 3 = mild; 4 = moderate; 5 = moderately severe; 6 = severe; 7 = extreme
Symptoms/Date	2022-02-15	2022-02-22	2022-03-01	2022-03-07
Positive Scale, P1-P7
| P1 | Delusions	4	3	2	2
| P2 | Conceptual disorganization	3	2	2	2
| P3 | Hallucinatory behavior	4	3	2	2
| P4 | Excitement	3	3	2	2
| P5 | Grandiosity	2	1	1	1
| P6 | Suspiciousness/persecution	5	4	2	2
| P7 | Hostility	3	2	1	1
Positive score	24	18	12	12
Negative Scale, N1-N7
| N1 | Blunted affect	5	4	2	2
| N2 | Emotional withdrawal	5	3	2	2
| N3 | Poor rapport	4	3	2	2
| N4 | Passive/apathetic social withdrawal	5	4	2	2
| N5 | Difficulty in abstract thinking	4	3	2	2
| N6 | Lack of spontaneity and flow of conversation	4	3	2	2
| N7 | Stereotyped thinking	2	2	1	1
Negative score	29	22	13	13
General Psychopathology Scale, G1-G16
| G1 | Somatic concern	4	3	2	2
| G2 | Anxiety	3	2	2	1
| G3 | Guilt feelings	3	2	2	1
| G4 | Tension	2	2	2	1
| G5 | Mannerisms and posturing	2	2	2	1
| G6 | Depression	2	2	2	1
| G7 | Motor retardation	3	2	1	1
| G8 | Uncooperativeness	4	3	2	2
| G9 | Unusual thought content	3	2	2	1
| G10 | Disorientation	1	1	1	1
| G11 | Poor attention	3	2	1	1
| G12 | Lack of judgment and insight	4	3	2	2
| G13 | Disturbance of volition	4	3	3	2
| G14 | Poor impulse control	3	2	2	2
| G15 | Preoccupation	1	1	1	1
| G16 | Active social avoidance	3	2	2	1
General psychopathology score	45	34	29	21
Total score	98	74	54	46
PANSS total score calculation method: Positive score = sum of P1–P7 scores Negative score = sum of N1–N7 scores General psychopathology score = sum of G1–G16 scores Total score = sum of all 30 items Minimum score of 30 (no symptoms), maximum score of 210 (extremely severe)
	Score
(i) Positive symptoms	13
(ii) Negative symptoms	26
(iii) Disorganization/Cognitive symptoms	11
(iv) Excitement/Hostility symptoms	13
(v) Depression/Anxiety symptoms	8

## Sheet: 7. KANG Y.B. male
The Positive and Negative Syndrome Scale (PANSS)
KANG Y.B.，male，Age:19
1 = absent; 2 = very mild; 3 = mild; 4 = moderate; 5 = moderately severe; 6 = severe; 7 = extreme
Symptoms/Date	2023-04-27	2023-05-04	2023-05-11	2023-05-18
Positive Scale, P1-P7
| P1 | Delusions	1	1	1	1
| P2 | Conceptual disorganization	6	4	3	2
| P3 | Hallucinatory behavior	3	2	1	1
| P4 | Excitement	1	1	1	1
| P5 | Grandiosity	1	1	1	1
| P6 | Suspiciousness/persecution	2	2	2	2
| P7 | Hostility	1	1	1	1
Positive score	15	12	10	9
Negative Scale, N1-N7
| N1 | Blunted affect	3	2	2	2
| N2 | Emotional withdrawal	6	5	4	3
| N3 | Poor rapport	4	4	3	2
| N4 | Passive/apathetic social withdrawal	5	5	5	4
| N5 | Difficulty in abstract thinking	3	2	2	2
| N6 | Lack of spontaneity and flow of conversation	6	5	4	2
| N7 | Stereotyped thinking
Negative score	27	23	20	15
General Psychopathology Scale, G1-G16
| G1 | Somatic concern	1	1	1	1
| G2 | Anxiety	1	1	1	1
| G3 | Guilt feelings	1	1	1	1
| G4 | Tension	1	1	1	1
| G5 | Mannerisms and posturing	4	2	1	1
| G6 | Depression	3	2	1	1
| G7 | Motor retardation	1	1	1	1
| G8 | Uncooperativeness	2	2	1	1
| G9 | Unusual thought content	3	2	2	2
| G10 | Disorientation	1	1	1	1
| G11 | Poor attention	1	1	1	1
| G12 | Lack of judgment and insight	3	3	2	2
| G13 | Disturbance of volition	2	2	2	2
| G14 | Poor impulse control	1	1	1	1
| G15 | Preoccupation	3	3	3	2
| G16 | Active social avoidance	5	5	4	4
General psychopathology score	33	29	24	23
Total score	75	64	54	47
PANSS total score calculation method: Positive score = sum of P1–P7 scores Negative score = sum of N1–N7 scores General psychopathology score = sum of G1–G16 scores Total score = sum of all 30 items Minimum score of 30 (no symptoms), maximum score of 210 (extremely severe)
	Score
(i) Positive symptoms	8
(ii) Negative symptoms	25
(iii) Disorganization/Cognitive symptoms	11
(iv) Excitement/Hostility symptoms	5
(v) Depression/Anxiety symptoms	5

## Sheet: 8. LI W.C. male
The Positive and Negative Syndrome Scale (PANSS)
LI W.C.，male，Age:34
1 = absent; 2 = very mild; 3 = mild; 4 = moderate; 5 = moderately severe; 6 = severe; 7 = extreme
Symptoms/Date	2023-09-03	2023-09-06	2023-09-09
Positive Scale, P1-P7
| P1 | Delusions	1	1	1
| P2 | Conceptual disorganization	1	1	1
| P3 | Hallucinatory behavior	1	1	1
| P4 | Excitement	1	1	1
| P5 | Grandiosity	1	1	1
| P6 | Suspiciousness/persecution	1	1	1
| P7 | Hostility	1	1	1
Positive score	7	7	7
Negative Scale, N1-N7
| N1 | Blunted affect	1	1	1
| N2 | Emotional withdrawal	1	1	1
| N3 | Poor rapport	1	1	1
| N4 | Passive/apathetic social withdrawal	3	2	2
| N5 | Difficulty in abstract thinking	1	1	1
| N6 | Lack of spontaneity and flow of conversation	1	1	1
| N7 | Stereotyped thinking	1	1	1
Negative score	9	8	8
General Psychopathology Scale, G1-G16
| G1 | Somatic concern	3	2	2
| G2 | Anxiety	5	5	5
| G3 | Guilt feelings	4	3	2
| G4 | Tension	2	2	2
| G5 | Mannerisms and posturing	3	3	2
| G6 | Depression	1	1	1
| G7 | Motor retardation	1	1	1
| G8 | Uncooperativeness	1	1	1
| G9 | Unusual thought content	1	1	1
| G10 | Disorientation	1	1	1
| G11 | Poor attention	1	1	1
| G12 | Lack of judgment and insight	1	1	1
| G13 | Disturbance of volition	1	1	1
| G14 | Poor impulse control	1	1	1
| G15 | Preoccupation	1	1	1
| G16 | Active social avoidance	3	2	1
General psychopathology score	30	27	24
Total score	46	42	39
PANSS total score calculation method: Positive score = sum of P1–P7 scores Negative score = sum of N1–N7 scores General psychopathology score = sum of G1–G16 scores Total score = sum of all 30 items Minimum score of 30 (no symptoms), maximum score of 210 (extremely severe)
	Score
(i) Positive symptoms	4
(ii) Negative symptoms	8
(iii) Disorganization/Cognitive symptoms	4
(iv) Excitement/Hostility symptoms	4
(v) Depression/Anxiety symptoms	10

## Sheet: 9. KANG J.R. female
The Positive and Negative Syndrome Scale (PANSS)
KANG J.R.，female，Age:17
1 = absent; 2 = very mild; 3 = mild; 4 = moderate; 5 = moderately severe; 6 = severe; 7 = extreme
Symptoms/Date	2023-04-25	2023-05-02	2023-05-09	2023-05-16	2023-05-23
Positive Scale, P1-P7
| P1 | Delusions	4	3	3	3	2
| P2 | Conceptual disorganization	5	4	3	3	2
| P3 | Hallucinatory behavior	4	3	2	3	2
| P4 | Excitement	6	5	3	3	3
| P5 | Grandiosity	3	2	2	2	1
| P6 | Suspiciousness/persecution	5	4	3	3	3
| P7 | Hostility	6	5	3	3	3
Positive score	33	26	19	20	16
Negative Scale, N1-N7
| N1 | Blunted affect	3	3	2	3	3
| N2 | Emotional withdrawal	5	4	3	3	3
| N3 | Poor rapport	5	4	3	4	3
| N4 | Passive/apathetic social withdrawal	5	4	3	3	3
| N5 | Difficulty in abstract thinking	5	4	3	4	3
| N6 | Lack of spontaneity and flow of conversation	4	3	3	3	2
| N7 | Stereotyped thinking	3	2	1	2	2
Negative score	30	24	18	22	19
General Psychopathology Scale, G1-G16
| G1 | Somatic concern	1	1	1	1	1
| G2 | Anxiety	3	3	2	2	2
| G3 | Guilt feelings	1	1	1	1	1
| G4 | Tension	5	3	3	3	3
| G5 | Mannerisms and posturing	5	4	3	3	2
| G6 | Depression	1	1	1	1	1
| G7 | Motor retardation	1	1	1	1	1
| G8 | Uncooperativeness	6	5	3	3	3
| G9 | Unusual thought content	5	4	3	3	3
| G10 | Disorientation	3	3	3	2	2
| G11 | Poor attention	1	1	1	1	1
| G12 | Lack of judgment and insight	3	3	2	2	1
| G13 | Disturbance of volition	1	1	1	1	1
| G14 | Poor impulse control	1	1	1	1	1
| G15 | Preoccupation	1	1	1	1	1
| G16 | Active social avoidance	5	5	4	3	3
General psychopathology score	43	38	31	29	27
Total score	106	88	68	71	62
PANSS total score calculation method: Positive score = sum of P1–P7 scores Negative score = sum of N1–N7 scores General psychopathology score = sum of G1–G16 scores Total score = sum of all 30 items Minimum score of 30 (no symptoms), maximum score of 210 (extremely severe)
	Score
(i) Positive symptoms	16
(ii) Negative symptoms	23
(iii) Disorganization/Cognitive symptoms	14
(iv) Excitement/Hostility symptoms	19
(v) Depression/Anxiety symptoms	5

[truncated: 9 more sheets: 10. CHE J.Y. female, 11. JI J.M. female, 12. GUO Q.H. male, 13. CHEN C. female, 14. GU J.H. male, 15. FENG J.H. male, 16. GENG J.Y. female, 17. DU X.R. male, 18. CHANG A.W. female]
